# Supplementary material for: Selective autophagy maintains centrosome integrity and accurate mitosis by turnover of centriolar satellites
Source: Nat Commun. 2019 Sep 13;10:4176. doi: 10.1038/s41467-019-12094-9 (PMC6744468; doi:10.1038/s41467-019-12094-9)
Supplement: Supplementary file 2 — Supplementary Data 1 [file 41467_2019_12094_MOESM2_ESM.xlsx]

## Sheet: Supplementary Data 1A
Supplementary Data_1A: MaxQuant-analysed LC-MS data from control, GFP-GABARAP, GFP-GABARAPL2 and GFP-LC3B co-immunoprecipitations prior to data processing
Table is sorted by decreasing summed peptided intenities from all analyses (Total_intens), processed data can be found in Supplementary Data 1B-1D. For information about data processing see Materials and Methods
Protein.names	Gene.names	Razor.Ctrl1	Razor.Ctrl2	Razor.Ctrl3	Razor.Ctrl4	Razor.GABARAP_1	Razor.GABARAP_2	Razor.GABARAP_3	Razor.GABARAP_4	Razor.GABARAPL2_1	Razor.GABARAPL2_2	Razor.GABARAPL2_3	Razor.GABARAPL2_4	Razor.LC3B_1	Razor.LC3B_2	Razor.LC3B_3	Razor.LC3B_4	Mol..weight..kDa.	Intensity.Ctrl1	Intensity.Ctrl2	Intensity.Ctrl3	Intensity.Ctrl4	Intensity.GABARAP_1	Intensity.GABARAP_2	Intensity.GABARAP_3	Intensity.GABARAP_4	Intensity.GABARAPL2_1	Intensity.GABARAPL2_2	Intensity.GABARAPL2_3	Intensity.GABARAPL2_4	Intensity.LC3B_1	Intensity.LC3B_2	Intensity.LC3B_3	Intensity.LC3B_4	Total_intens
Gamma-aminobutyric acid receptor-associated protein-like 2	GABARAPL2	0	0	0	0	3	3	3	3	10	10	11	11	1	1	1	1	13.667	0	0	0	0	7264000000	7478900000	7094700000	6293400000	23344000000	27000000000	23425000000	21567000000	56565000	136000000	114510000	99984000	123874059000
Sequestosome-1	SQSTM1	0	0	0	0	23	22	23	23	20	24	24	23	16	21	19	20	47.687	0	0	0	0	6710200000	6462800000	5086200000	3922500000	9615800000	13238000000	9815200000	11960000000	3243100000	4487100000	3171600000	2413300000	80125800000
Microtubule-associated proteins 1A/1B light chain 3B;Microtubule-associated proteins 1A/1B light chain 3 beta 2;Microtubule-associated proteins 1A/1B light chain 3A	MAP1LC3B	0	0	0	0	2	2	1	1	1	0	1	0	3	3	3	3	9.0115	0	0	0	0	15692000	12521000	4442900	3935200	3967000	0	12702000	0	9347100000	9799300000	9411700000	8826400000	37437760100
Gamma-aminobutyric acid receptor-associated protein;Gamma-aminobutyric acid receptor-associated protein-like 1	GABARAP	0	0	0	0	4	5	4	5	2	2	0	1	0	2	1	1	11.658	0	0	0	0	7576900000	7805800000	7523800000	7976300000	87220000	86269000	0	12971000	0	66082000	35066000	33636000	31204044000
Ubiquitin-like modifier-activating enzyme ATG7	ATG7	0	0	0	0	39	34	32	30	25	36	22	24	22	27	22	21	77.959	0	0	0	0	6809600000	5497500000	3236900000	2616500000	1982400000	2359400000	1359300000	1648400000	908160000	1203300000	646070000	564490000	28832020000
Keratin, type I cytoskeletal 10	KRT10	1	2	18	1	17	15	42	7	32	2	1	2	2	1	0	1	59.51	15604000	43400000	295530000	6073700	706570000	538920000	16272000000	86547000	7206800000	90079000	339940000	308990000	66871000	11178000	0	5921400	25994424100
Protein NipSnap homolog 1	NIPSNAP1	1	1	1	1	16	15	15	14	14	16	14	15	15	15	15	14	33.31	0	8273400	8466500	0	2930700000	1327900000	1080500000	479170000	2874300000	3005500000	2597300000	1286900000	660950000	1451600000	909760000	499190000	19120509900
Endoplasmic reticulum resident protein 44	ERP44	16	18	16	12	18	18	15	14	17	17	12	16	17	16	16	11	46.971	2134600000	1821800000	807210000	456660000	1393100000	2210000000	697790000	775700000	1251600000	1327500000	736190000	953120000	929070000	1322000000	979710000	267140000	18063190000
Trifunctional enzyme subunit alpha, mitochondrial;Long-chain enoyl-CoA hydratase;Long chain 3-hydroxyacyl-CoA dehydrogenase	HADHA	0	2	0	0	18	16	14	18	21	23	21	22	26	31	26	26	82.999	0	2925400	0	0	342520000	165490000	210040000	265620000	732840000	1045300000	518900000	954970000	2520400000	3446300000	1802400000	2755600000	14763305400
Keratin, type II cytoskeletal 1	KRT1	0	3	7	0	17	13	38	3	33	8	15	2	11	1	1	1	66.038	0	13381000	104830000	0	1029700000	779420000	6635900000	10920000	4112300000	192460000	347310000	9323300	186890000	2573000	1786800	1675600	13428469700
Nucleophosmin	NPM1	5	5	3	3	6	8	7	7	7	7	6	6	7	6	6	5	29.464	175400000	147380000	97353000	118730000	1194100000	2036000000	1341600000	1023600000	608040000	947980000	595270000	648180000	881520000	453420000	856740000	526260000	11651573000
Sacsin	SACS	1	1	1	1	1	1	1	1	1	1	1	1	1	1	1	1	436.97	666660000	849880000	510550000	1323400000	674090000	599430000	696650000	770050000	213590000	697020000	1026600000	667550000	522770000	711730000	917310000	676090000	11523370000
Trifunctional enzyme subunit beta, mitochondrial;3-ketoacyl-CoA thiolase	HADHB	1	0	0	0	10	4	5	6	14	16	10	19	20	21	19	18	51.294	3628400	0	0	0	296160000	189930000	108460000	118570000	744360000	855530000	651480000	795290000	1474200000	3407700000	1146600000	1638600000	11430508400
Kelch repeat and BTB domain-containing protein 7	KBTBD7	0	0	0	0	22	25	19	18	26	31	28	33	8	9	6	7	77.163	0	0	0	0	742870000	1013700000	457240000	432260000	3159600000	1976300000	1317600000	1619800000	77658000	83459000	51831000	21055000	10953373000
Ubiquitin-like-conjugating enzyme ATG3	ATG3	0	0	0	0	8	8	6	6	6	8	7	7	7	10	7	7	35.864	0	0	0	0	1464800000	1484000000	290950000	210890000	532990000	1276300000	1136700000	554410000	745910000	1392100000	602080000	687130000	10378260000
Heterogeneous nuclear ribonucleoproteins A2/B1	HNRNPA2B1	7	8	7	6	7	6	9	8	6	7	7	8	9	9	11	10	37.429	264760000	229140000	190280000	51129000	217510000	179420000	576650000	339950000	499210000	289840000	332920000	204310000	2443000000	1681200000	1661100000	1075300000	10235719000
ADP/ATP translocase 2;ADP/ATP translocase 2, N-terminally processed	SLC25A5	9	11	9	10	10	13	12	10	11	9	11	15	9	11	12	12	32.852	355090000	421710000	277280000	381260000	592770000	958650000	805240000	623170000	616130000	878750000	995790000	983940000	319340000	569430000	747340000	543480000	10069370000
TBC1 domain family member 5	TBC1D5	0	0	0	0	9	10	6	7	31	33	26	32	26	26	27	25	89.003	0	0	0	0	3559000	9036700	2282300	1522500	1156900000	2370700000	1406200000	1688100000	672760000	833440000	659450000	455720000	9259670500
Testis-expressed sequence 264 protein	TEX264	0	0	0	0	7	8	4	5	2	2	2	2	11	11	10	12	34.188	0	0	0	0	250880000	348960000	116930000	87265000	39300000	41526000	35434000	41790000	1767700000	2084300000	1543600000	1281100000	7638785000
Kelch-like ECH-associated protein 1	KEAP1	0	0	0	0	15	15	12	15	15	19	15	19	8	10	8	8	69.666	0	0	0	0	662730000	820530000	355370000	420430000	803760000	1618900000	1025400000	1064500000	198170000	278780000	218100000	164060000	7630730000
Histone H4	HIST1H4A	4	4	4	3	6	4	6	5	6	7	4	4	6	6	6	6	11.367	126730000	118900000	57014000	56156000	776990000	133030000	336010000	412000000	339490000	361590000	137490000	167240000	2004800000	990950000	746080000	637430000	7401900000
Tubulin alpha-1B chain;Tubulin alpha-4A chain	TUBA1B	11	12	9	12	17	13	15	17	14	14	11	16	13	14	16	15	50.151	215450000	232450000	72513000	144140000	587920000	457270000	441120000	411930000	624810000	729540000	406330000	652500000	690320000	484160000	622680000	454110000	7227243000
Tubulin beta chain;Tubulin beta-2B chain;Tubulin beta-2A chain	TUBB	12	14	8	11	15	17	16	17	14	17	12	17	17	16	15	15	47.766	406480000	369280000	170890000	201830000	472870000	578810000	252710000	342760000	711620000	938740000	453340000	444850000	529270000	559830000	361450000	334140000	7128870000
60S ribosomal protein L6	RPL6	2	5	2	1	12	12	12	9	12	12	9	9	11	8	8	8	32.728	3216100	22278000	9029700	1996600	967650000	1277000000	1171100000	598720000	388010000	476600000	267720000	319400000	552460000	247520000	447300000	367900000	7117900400
Rab GTPase-activating protein 1	RABGAP1	0	0	0	0	22	27	23	22	27	29	26	30	0	0	0	0	121.74	0	0	0	0	765440000	777820000	436010000	538050000	1196100000	1655900000	802550000	930550000	0	0	0	0	7102420000
Centrosomal protein of 131 kDa	CEP131	0	0	0	0	26	29	22	23	33	34	27	24	3	4	2	1	121.85	0	0	0	0	660930000	821420000	384570000	346000000	1477300000	1572700000	645650000	936480000	34069000	31763000	5775300	1477300	6918134600
Serine/arginine repetitive matrix protein 2	SRRM2	12	13	14	15	12	11	13	14	13	10	10	12	12	11	13	12	299.61	363120000	529230000	370730000	328000000	525790000	500410000	585660000	460910000	492690000	558120000	305420000	617410000	295000000	388760000	329340000	256600000	6907190000
Keratin, type II cytoskeletal 8	KRT8	7	6	2	2	12	14	15	15	19	18	17	20	11	12	10	10	53.704	18608000	4718400	0	3999600	145380000	389850000	288760000	319070000	1203500000	705990000	824570000	2334200000	128920000	170980000	98526000	124210000	6761282000
Histone H2B;Histone H2B type 1-L;Histone H2B type 1-M;Histone H2B type 1-N;Histone H2B type 1-H;Histone H2B type 2-F;Histone H2B type 1-C/E/F/G/I;Histone H2B type 1-D;Histone H2B type F-S;Histone H2B type 1-K;Histone H2B type 1-A	HIST1H2BN	2	3	2	2	5	5	4	5	5	4	4	4	4	4	4	5	18.804	106690000	95700000	69907000	52451000	861090000	1286600000	467300000	479890000	319150000	324980000	243500000	273580000	13586000	850910000	645100000	587400000	6677834000
Elongation factor Tu, mitochondrial	TUFM	9	14	9	12	12	11	9	12	8	11	9	11	9	10	11	8	49.541	452580000	642130000	319090000	591050000	411320000	346750000	485460000	359180000	316480000	407550000	373880000	471300000	285620000	316090000	508490000	271320000	6558290000
Keratin, type I cytoskeletal 18	KRT18	3	4	3	1	6	7	6	11	17	14	16	17	8	2	3	2	48.057	31770000	33372000	7777200	0	54817000	63405000	12431000	171470000	1423200000	1218700000	1408400000	1621700000	163310000	19899000	29630000	9981400	6269862600
40S ribosomal protein S4, X isoform	RPS4X	8	8	8	7	11	10	12	12	9	12	10	13	12	13	8	9	29.597	92900000	151780000	71555000	102590000	515820000	420570000	576030000	519590000	293610000	526970000	412770000	711440000	563310000	546310000	447340000	283550000	6236135000
Histone H3;Histone H3.3;Histone H3.1t;Histone H3.3C	H3F3B	3	3	2	1	4	3	4	3	2	3	3	4	4	3	4	3	14.914	134310000	87118000	58043000	39073000	662230000	998740000	185260000	289260000	256680000	495820000	186090000	280590000	1058700000	460610000	381040000	484690000	6058254000
Filamin-A	FLNA	40	47	26	27	30	33	16	21	27	31	17	20	25	37	15	15	276.55	823340000	728070000	243000000	287590000	419450000	495180000	164730000	194060000	416970000	477780000	164190000	184430000	394660000	638770000	182670000	125310000	5940200000
Nucleolin	NCL	4	5	4	3	18	15	9	17	12	10	8	13	15	15	9	10	76.613	23614000	47655000	33830000	19599000	678760000	646290000	544540000	751480000	267860000	353570000	182880000	612470000	553110000	404700000	234910000	197100000	5552368000
Protein NipSnap homolog 2	GBAS	0	0	0	0	9	9	10	10	12	10	8	11	7	8	10	9	33.742	0	0	0	0	15317000	364160000	474690000	629330000	625610000	204750000	10896000	2212100000	127020000	310010000	396180000	180120000	5550183000
40S ribosomal protein S3	RPS3	5	10	9	7	12	15	15	14	11	11	9	14	9	10	12	11	26.688	79115000	104940000	110740000	92597000	325410000	505720000	492520000	564400000	485150000	485290000	233280000	540110000	339580000	286040000	336800000	243320000	5225012000
40S ribosomal protein S3a	RPS3A	5	4	4	3	8	8	7	11	8	9	7	9	9	9	8	8	29.945	75769000	108780000	72135000	84741000	360460000	292780000	398470000	409170000	359990000	402040000	373780000	609580000	451020000	432850000	233260000	243260000	4908085000
Actin, cytoplasmic 2;Actin, cytoplasmic 2, N-terminally processed;Actin, cytoplasmic 1;Actin, cytoplasmic 1, N-terminally processed	ACTG1	2	0	2	3	10	8	12	13	9	8	7	9	8	8	10	7	41.792	12707000	0	14776000	30043000	597100000	606730000	790250000	609840000	284340000	277520000	265560000	275570000	212820000	289300000	376740000	133720000	4777016000
60S ribosomal protein L4	RPL4	3	1	1	1	12	12	14	14	5	7	9	12	7	9	8	5	47.697	11929000	0	0	0	545430000	661680000	758630000	716000000	215890000	206170000	188520000	360620000	428960000	151820000	241700000	113490000	4600839000
40S ribosomal protein S9	RPS9	5	5	5	5	9	10	8	11	8	9	8	7	10	9	10	9	22.591	97750000	41294000	50284000	40397000	334040000	478710000	293590000	454130000	299980000	437360000	307430000	203520000	537890000	319230000	398730000	264180000	4558515000
Stress-70 protein, mitochondrial	HSPA9	14	18	10	7	16	16	9	8	16	17	5	10	13	14	10	10	73.68	422430000	490690000	109180000	35067000	557310000	555040000	118560000	116420000	432100000	604790000	59099000	144370000	247380000	361210000	182440000	80329000	4516415000
40S ribosomal protein S20	RPS20	3	3	3	3	3	3	3	3	2	3	3	3	3	3	3	3	13.373	116600000	140670000	56760000	130520000	339670000	361980000	320590000	356710000	222750000	315520000	328450000	254320000	307270000	322470000	563780000	249000000	4387060000
Putative elongation factor 1-alpha-like 3;Elongation factor 1-alpha 1	EEF1A1P5	7	7	5	6	7	6	4	5	7	6	7	6	8	7	5	6	50.184	314300000	426940000	147550000	258600000	223840000	303610000	174910000	204660000	250040000	328020000	189320000	336610000	352880000	295930000	364050000	200340000	4371600000
Peroxiredoxin-4	PRDX4	1	1	1	1	12	9	2	6	13	13	9	11	7	11	5	6	30.54	27876000	19337000	12697000	18601000	324120000	252250000	50380000	88369000	682510000	1055500000	418890000	789330000	139920000	268420000	129740000	92735000	4370675000
FYVE and coiled-coil domain-containing protein 1	FYCO1	0	0	0	0	0	0	0	0	0	0	0	0	36	44	42	40	166.98	0	0	0	0	0	0	0	0	0	0	0	0	1150600000	1160900000	1120900000	851200000	4283600000
40S ribosomal protein S7	RPS7	4	3	4	2	6	5	7	7	6	6	8	7	6	7	7	5	22.127	53318000	41393000	18376000	16135000	390670000	316870000	443460000	368720000	214540000	329910000	359730000	455540000	347740000	388960000	334020000	180930000	4260312000
60S ribosomal protein L13	RPL13	2	2	1	1	6	7	7	8	7	7	6	6	7	5	6	6	24.261	6956100	15864000	4265800	4492400	459010000	573090000	602540000	500890000	292230000	303600000	290840000	281920000	346050000	134950000	286520000	142720000	4245938300
	PCM1	0	0	0	0	23	21	15	14	24	32	20	30	4	2	1	1	227.73	0	0	0	0	373070000	406370000	214070000	222200000	689120000	1126500000	424570000	744580000	15665000	4999600	0	0	4221144600
Heat shock 70 kDa protein 1A/1B	HSPA1A	9	9	4	8	12	13	11	13	13	15	10	12	15	12	15	12	70.051	128300000	111240000	40104000	58435000	276650000	377150000	214270000	179460000	445430000	456580000	237350000	284690000	397170000	324790000	408830000	254880000	4195329000
U2 small nuclear ribonucleoprotein A	SNRPA1	9	10	8	9	11	9	10	10	11	10	10	10	9	10	10	8	28.415	716950000	105040000	23253000	111500000	518120000	143830000	255770000	217330000	492910000	288370000	382980000	257820000	316790000	86080000	102880000	86884000	4106507000
Ubiquitin-60S ribosomal protein L40;Ubiquitin;60S ribosomal protein L40;Ubiquitin-40S ribosomal protein S27a;Ubiquitin;40S ribosomal protein S27a;Polyubiquitin-B;Ubiquitin;Polyubiquitin-C;Ubiquitin	UBB	2	3	2	2	4	4	3	4	3	3	3	4	3	3	2	3	10.469	6639600	15707000	10080000	6621800	254700000	283190000	127620000	135130000	860200000	637040000	250260000	263610000	401430000	318450000	287300000	216510000	4074488400
60S ribosomal protein L8	RPL8	3	1	1	2	7	7	7	9	7	6	7	4	5	5	6	5	28.024	19180000	14453000	8400800	12035000	458240000	467320000	571090000	598480000	178100000	327620000	240270000	134290000	420440000	223400000	246450000	138360000	4058128800
Histone H1.2;Histone H1.3	HIST1H1C	4	3	3	0	4	4	2	4	3	4	4	3	4	4	4	4	21.364	98811000	74217000	32019000	0	404230000	723070000	79544000	226270000	280590000	335110000	159770000	106100000	399280000	370650000	344500000	271040000	3905201000
40S ribosomal protein S2	RPS2	5	4	3	4	8	7	8	7	5	5	7	7	7	9	6	6	31.324	100330000	44121000	30392000	60684000	319630000	288930000	296900000	315890000	190800000	191710000	214420000	444970000	422030000	357340000	388150000	175230000	3841527000
Leucine-rich PPR motif-containing protein, mitochondrial	LRPPRC	2	2	0	0	23	22	13	14	33	35	19	23	24	39	24	25	157.9	0	1326200	0	0	226330000	186770000	63398000	52661000	557710000	575510000	262570000	310300000	274850000	658140000	261120000	334570000	3765255200
60S ribosomal protein L15;Ribosomal protein L15	RPL15	2	1	0	1	8	7	6	8	6	6	6	5	7	5	4	4	24.146	1859400	0	0	1114800	656850000	130120000	1099400000	573360000	27080000	381870000	309790000	33261000	66257000	223860000	12273000	241320000	3758415200
Cysteine protease ATG4B	ATG4B	0	0	0	0	17	18	16	11	7	14	10	8	14	16	12	13	44.294	0	0	0	0	747280000	791250000	307680000	245640000	141520000	243720000	87181000	52567000	250480000	352780000	231020000	262500000	3713618000
Methionine-R-sulfoxide reductase B2, mitochondrial	MSRB2	11	8	8	7	5	5	4	4	5	6	4	3	6	8	4	5	19.536	565690000	346680000	206450000	216910000	230670000	205160000	57692000	121750000	168580000	336740000	117360000	168200000	178880000	348130000	124540000	136750000	3530182000
40S ribosomal protein S6	RPS6	4	4	4	5	3	4	4	4	4	5	5	5	5	5	5	5	28.68	112740000	84414000	64545000	65656000	170340000	191830000	165770000	288660000	338950000	294560000	336960000	515890000	401110000	138670000	149120000	198560000	3517775000
Probable ATP-dependent RNA helicase DDX5	DDX5	10	9	5	5	16	17	10	13	10	12	7	8	13	12	15	11	69.086	93714000	83904000	46806000	47960000	479400000	496070000	307070000	368770000	168270000	217460000	143390000	111440000	229120000	218290000	303110000	181430000	3496204000
Heat shock cognate 71 kDa protein	HSPA8	7	8	5	4	10	10	7	8	10	10	8	10	10	12	8	11	70.897	126090000	101350000	51780000	42336000	290100000	283290000	167020000	163850000	378430000	304560000	260210000	283330000	274380000	316710000	226330000	216880000	3486646000
Heterogeneous nuclear ribonucleoprotein U	HNRNPU	5	8	6	7	10	14	10	12	8	7	8	10	10	11	8	10	90.583	74906000	136220000	74443000	65440000	278770000	495880000	270970000	294770000	216410000	206140000	186930000	207600000	278740000	321370000	218660000	145800000	3473049000
Keratin, type I cytoskeletal 14	KRT14	2	2	1	0	6	8	17	0	17	2	3	2	2	2	0	1	51.621	18960000	21602000	6101000	0	124320000	145920000	1519500000	0	1176300000	126570000	161100000	60481000	29346000	40286000	0	5731400	3436217400
40S ribosomal protein S18	RPS18	4	5	4	4	7	7	5	9	6	8	6	8	7	5	7	6	17.718	59924000	167360000	87885000	56577000	252110000	241730000	126460000	366560000	265250000	274290000	276630000	337730000	237870000	256890000	225980000	167980000	3401226000
RNA-binding motif protein, X chromosome;RNA-binding motif protein, X chromosome, N-terminally processed	RBMX	0	0	0	0	1	2	3	2	2	1	1	0	14	14	13	12	42.331	0	0	0	0	11941000	21559000	18187000	5694500	16732000	10233000	7572200	0	1018600000	866560000	930310000	472130000	3379518700
Keratin, type I cytoskeletal 9	KRT9	0	3	1	0	17	21	20	0	25	7	11	0	9	0	0	0	62.129	0	6395300	0	0	335520000	385130000	834550000	0	1495200000	96779000	117950000	0	50424000	0	0	0	3321948300
60S ribosomal protein L38	RPL38	4	4	3	3	5	6	5	5	5	5	5	4	4	4	5	5	8.2178	110640000	134120000	167580000	162520000	224890000	256490000	223970000	269500000	297470000	200390000	211600000	187080000	135570000	184220000	224530000	136160000	3126730000
Histone H2A type 1-J;Histone H2A type 1-H;Histone H2A.J;Histone H2A type 1-C;Histone H2A type 3;Histone H2A type 1-D;Histone H2A type 1;Histone H2A type 1-B/E;Histone H2A;Histone H2A type 2-C;Histone H2A type 2-A	HIST1H2AJ	3	3	3	3	4	4	3	4	3	3	3	3	4	4	4	4	13.936	77192000	40254000	28755000	18378000	465740000	523310000	172430000	178850000	127070000	189950000	91732000	79906000	337740000	392960000	193570000	157490000	3075327000
Splicing factor, proline- and glutamine-rich	SFPQ	4	2	1	0	11	11	10	10	5	6	4	6	8	6	9	7	76.149	17947000	0	10387000	0	553660000	851490000	154830000	177840000	73939000	117910000	93449000	64357000	264800000	146090000	217000000	165060000	2908759000
Putative RNA-binding protein Luc7-like 2	LUC7L2	4	5	5	6	5	7	7	8	5	6	6	6	6	5	4	6	46.513	96745000	138950000	156510000	189370000	151280000	202960000	234810000	279940000	160860000	191270000	174580000	184680000	172790000	153800000	237770000	178450000	2904765000
60S ribosomal protein L31	RPL31	0	1	0	1	4	4	3	5	5	2	4	2	4	4	4	3	14.463	0	22104000	0	9354400	406650000	386700000	337100000	363050000	194760000	156770000	192000000	117420000	293290000	119970000	192640000	98276000	2890084400
Clathrin heavy chain 1	CLTC	2	0	0	0	3	2	0	0	4	3	3	2	38	47	30	22	192.06	6141700	0	0	0	5745500	4252500	0	0	8293200	6865700	8279200	3132800	1093500000	1221200000	282740000	215530000	2855680600
Tumor suppressor p53-binding protein 1	TP53BP1	0	0	0	0	1	1	1	0	16	22	17	21	21	21	25	19	213.57	0	0	0	0	0	4254100	2985900	0	287880000	402600000	190670000	306720000	467480000	400220000	466010000	326670000	2855490000
ATP-dependent RNA helicase A	DHX9	9	10	3	3	18	20	16	19	11	13	7	10	19	20	19	15	140.96	46713000	38699000	6870000	12703000	368520000	425960000	236710000	189600000	114340000	207980000	44508000	115550000	259090000	288860000	245640000	192040000	2793783000
40S ribosomal protein S19	RPS19	5	4	3	1	6	5	5	7	5	5	5	7	6	7	6	4	16.06	120520000	70957000	31861000	16106000	243860000	214090000	117940000	171510000	252350000	264270000	236430000	301980000	163610000	241900000	175850000	106650000	2729884000
60S ribosomal protein L26	RPL26	0	0	0	0	5	6	7	5	6	4	3	8	6	6	6	5	17.258	0	0	0	0	286150000	385940000	545520000	346390000	124600000	68978000	45466000	223980000	195610000	155720000	172150000	90004000	2640508000
Translation machinery-associated protein 7	TMA7	1	1	1	1	1	1	1	1	1	1	1	1	1	1	1	1	7.0662	152170000	117870000	111630000	235500000	226010000	253790000	139060000	3185800	272440000	238330000	220290000	140580000	115330000	134260000	118740000	121440000	2600625800
Coiled-coil domain-containing protein 47	CCDC47	0	0	0	0	1	1	1	1	1	6	3	6	10	11	14	13	55.873	0	0	0	0	0	0	0	0	0	9214300	0	28622000	707090000	617330000	591830000	607250000	2561336300
60S ribosomal protein L23a	RPL23A	0	2	0	1	3	4	4	4	2	2	2	5	4	4	4	2	17.692	0	20453000	0	8327400	260740000	462010000	397470000	349930000	116100000	115380000	39045000	200120000	203280000	185750000	125680000	46349000	2530634400
40S ribosomal protein S10;Putative 40S ribosomal protein S10-like	RPS10	3	3	2	3	4	5	4	5	4	4	3	7	6	6	5	4	18.898	19431000	19003000	14070000	104960000	136430000	154620000	258720000	126430000	70227000	154390000	182160000	433370000	235060000	175940000	258550000	184510000	2527871000
60S ribosomal protein L7a	RPL7A	0	0	0	0	13	12	11	11	5	9	9	5	8	11	8	5	29.995	0	0	0	0	423220000	346680000	286750000	226690000	62655000	208900000	183140000	55804000	247660000	146290000	197920000	96291000	2482000000
60S ribosomal protein L7	RPL7	2	2	1	1	8	8	6	8	6	5	7	6	7	5	5	5	29.225	8840500	7536800	0	0	297940000	449270000	261970000	333850000	137250000	186960000	160110000	150880000	247150000	89833000	70824000	73638000	2476052300
	EPPK1	0	0	0	0	14	17	11	7	24	21	25	24	1	1	1	0	553.12	0	0	0	0	97638000	292020000	131920000	63053000	427140000	496680000	462790000	480270000	0	620670	0	0	2452131670
40S ribosomal protein S23	RPS23	3	2	2	1	6	6	5	5	6	5	6	4	6	6	5	4	15.807	30522000	12007000	9238000	0	244010000	189930000	283150000	162040000	257900000	170750000	207090000	124280000	291570000	159600000	204650000	90271000	2437008000
60S ribosomal protein L28	RPL28	0	0	0	0	2	4	3	5	3	1	3	3	5	2	3	2	15.747	0	0	0	0	189260000	532720000	316980000	440020000	209470000	95615000	107590000	117680000	175510000	96861000	44662000	79707000	2406075000
Autophagy-related protein 16-1	ATG16L1	0	0	0	0	7	6	1	3	11	17	10	5	9	10	6	7	68.264	0	0	0	0	106650000	117360000	8588700	25173000	391080000	635240000	145020000	152300000	268730000	346280000	101020000	76746000	2374187700
40S ribosomal protein S14	RPS14	3	3	3	3	3	3	3	3	3	4	3	3	3	3	3	3	16.273	87295000	58175000	46430000	47437000	179800000	180310000	189490000	171370000	185790000	164250000	200010000	160870000	184800000	179900000	218430000	118910000	2373267000
40S ribosomal protein S15	RPS15	1	2	0	0	1	0	1	2	2	3	2	4	2	2	2	2	12.99	33470000	75813000	0	0	108940000	0	134700000	260890000	202220000	89663000	65643000	606590000	299500000	423890000	36316000	14472000	2352107000
TBC1 domain family member 9	TBC1D9	0	0	0	0	11	7	4	4	11	13	12	11	19	21	19	17	143.23	0	0	0	0	116170000	81054000	16934000	25568000	137200000	252060000	179030000	103390000	384790000	480460000	286020000	246810000	2309486000
Kelch repeat and BTB domain-containing protein 6	KBTBD6	0	0	0	0	11	11	9	6	8	11	11	9	0	0	0	0	76.137	0	0	0	0	379560000	342770000	181540000	127830000	127300000	447450000	319910000	301430000	0	0	0	0	2227790000
40S ribosomal protein S26;Putative 40S ribosomal protein S26-like 1	RPS26	1	1	1	1	3	3	2	3	3	2	2	2	2	3	1	2	13.015	49241000	33171000	21121000	25578000	201900000	187580000	182410000	153410000	148510000	304530000	197210000	202840000	117880000	158380000	112480000	102150000	2198391000
60S ribosomal protein L18	RPL18	2	0	0	0	6	6	6	5	3	4	4	4	5	3	4	4	21.728	9071300	0	0	0	224430000	384100000	256060000	264520000	117280000	181260000	150580000	156970000	145000000	92209000	123650000	92669000	2197799300
40S ribosomal protein S12	RPS12	4	5	5	5	5	4	3	5	3	5	5	4	4	5	5	5	14.515	60738000	71625000	61173000	80735000	148150000	200100000	111160000	166150000	62970000	276820000	231440000	116610000	142000000	249470000	122570000	93107000	2194818000
60S ribosomal protein L27	RPL27	0	0	0	0	3	3	3	4	3	3	2	3	4	2	3	2	15.798	0	0	0	0	313590000	339950000	180780000	331290000	100240000	179910000	141090000	150110000	233670000	36390000	142080000	34128000	2183228000
60S ribosomal protein L12	RPL12	0	0	0	0	7	8	5	6	6	6	5	6	6	6	5	3	17.818	0	0	0	0	262810000	366660000	218710000	242680000	138640000	162970000	116550000	148960000	143660000	109150000	162960000	70842000	2144592000
40S ribosomal protein S8	RPS8	4	3	3	3	7	9	6	7	4	7	7	6	7	7	6	6	24.205	26384000	3020600	8486800	10039000	146000000	250940000	153960000	183610000	140260000	316430000	213250000	176980000	145980000	127490000	124140000	93382000	2120352400
60S ribosomal protein L10a	RPL10A	0	0	0	0	7	9	8	8	3	5	4	7	4	5	6	4	24.831	0	0	0	0	215260000	318280000	517070000	280360000	82219000	113910000	45287000	174830000	85605000	94261000	97471000	80629000	2105182000
40S ribosomal protein S11	RPS11	2	1	2	1	5	4	3	4	5	4	1	3	5	5	4	2	18.431	52616000	45431000	35875000	35521000	188340000	259710000	331110000	217190000	60324000	202490000	22381000	45805000	143590000	148070000	167540000	116900000	2072893000
Scaffold attachment factor B1	SAFB	0	0	0	0	0	0	0	0	0	0	0	0	13	13	14	12	102.64	0	0	0	0	0	0	0	0	0	0	0	0	624780000	437460000	671450000	335310000	2069000000
Protein disulfide-isomerase A6	PDIA6	9	9	9	8	8	10	5	5	7	10	4	6	7	9	5	5	47.837	172860000	206820000	101150000	118580000	122870000	229980000	61574000	47696000	135800000	237640000	34601000	88697000	117310000	186950000	67643000	59434000	1989605000
60S ribosomal protein L3	RPL3	0	0	0	0	5	7	9	8	4	5	5	7	8	6	6	3	46.108	0	0	0	0	196970000	273770000	258740000	272250000	94724000	164990000	143950000	122750000	203720000	70520000	124600000	50641000	1977625000
Folliculin-interacting protein 1	FNIP1	0	0	0	0	19	16	14	16	0	0	0	0	0	0	0	0	125.85	0	0	0	0	579050000	581400000	401200000	397040000	0	0	0	0	0	0	0	0	1958690000
Protein Shroom3	SHROOM3	1	1	1	1	1	0	1	0	1	0	1	1	0	0	1	1	216.85	201620000	159230000	276430000	209470000	118360000	0	167280000	0	233320000	0	285450000	39645000	0	0	109610000	111900000	1912315000
Golgi apparatus protein 1	GLG1	0	0	0	0	8	5	4	2	4	9	7	13	7	23	16	17	134.55	0	0	0	0	60587000	34240000	21042000	12394000	49848000	148960000	92089000	131520000	147960000	666350000	271110000	233270000	1869370000
Protein VPRBP	VPRBP	0	0	0	0	0	0	0	0	0	1	0	0	28	30	18	20	168.93	0	0	0	0	0	0	0	0	0	3778700	0	0	710710000	625830000	226720000	278040000	1845078700
60S ribosomal protein L23	RPL23	1	0	0	0	4	5	5	4	3	3	1	3	2	1	3	2	14.865	14491000	0	0	0	255960000	293050000	325600000	311280000	107300000	151320000	21508000	72538000	51692000	14834000	121970000	51767000	1793310000
40S ribosomal protein S13	RPS13	6	4	5	5	5	7	4	5	5	5	6	7	6	6	4	5	17.222	80592000	25067000	55124000	36740000	128770000	183630000	101280000	95306000	138080000	131850000	150620000	134520000	152620000	135050000	149790000	85031000	1784070000
E3 ubiquitin-protein ligase NEDD4	NEDD4	0	0	0	0	11	9	5	2	11	12	11	10	5	3	2	2	104.22	0	0	0	0	233760000	118900000	42725000	7771600	229620000	508830000	421910000	115760000	45693000	17573000	17437000	14191000	1774170600
Serine/arginine-rich splicing factor 7	SRSF7	4	3	2	2	2	2	2	2	1	4	2	3	7	5	7	5	26.928	77388000	44898000	23515000	38314000	38824000	50432000	6566800	39167000	5829000	71187000	58271000	33057000	351100000	277390000	390540000	266740000	1773218800
Phosphate carrier protein, mitochondrial	SLC25A3	4	5	3	3	6	5	4	5	6	6	3	8	5	8	5	7	39.958	62563000	29094000	5849100	7609200	73304000	146380000	58083000	67449000	234960000	77773000	44348000	174190000	75349000	251840000	211360000	227700000	1747851300
Heterogeneous nuclear ribonucleoprotein F;Heterogeneous nuclear ribonucleoprotein F, N-terminally processed	HNRNPF	3	3	2	2	3	3	2	3	3	3	2	5	4	4	3	3	45.671	62483000	61337000	48543000	20413000	127730000	125620000	71571000	71268000	114060000	163220000	122440000	183270000	152680000	126550000	142180000	148210000	1741575000
Heterogeneous nuclear ribonucleoprotein A1;Heterogeneous nuclear ribonucleoprotein A1, N-terminally processed;Heterogeneous nuclear ribonucleoprotein A1-like 2	HNRNPA1	2	3	3	4	7	7	8	6	5	8	4	7	9	9	9	8	33.155	7788500	33768000	12335000	15521000	57121000	97658000	78954000	56243000	46713000	67324000	24497000	65456000	472890000	241120000	285330000	131290000	1694008500
	RPL10	0	0	0	0	6	5	6	7	2	4	2	5	5	4	5	4	18.565	0	0	0	0	153830000	185090000	224990000	319650000	76475000	65922000	106280000	136720000	156440000	43142000	119210000	80377000	1668126000
Heterogeneous nuclear ribonucleoprotein K	HNRNPK	4	7	4	5	5	7	7	7	4	6	6	5	7	8	10	8	50.976	58914000	79681000	42192000	62949000	87867000	112810000	110030000	137530000	51546000	81586000	68777000	95064000	179490000	168100000	181800000	139270000	1657606000
DNA damage-binding protein 1	DDB1	1	1	0	0	0	1	1	0	1	2	2	0	29	26	16	16	126.97	3041800	2516100	0	0	0	5139900	2409600	0	5136300	8035800	5492600	0	767580000	488060000	180150000	178420000	1645982100
60S ribosomal protein L13a	RPL13A	0	0	0	0	4	6	3	4	3	3	2	2	3	2	5	2	23.577	0	0	0	0	203340000	364480000	117750000	255710000	87403000	109900000	56571000	41284000	127200000	49680000	128900000	43021000	1585239000
60S ribosomal protein L32	RPL32	0	0	0	0	3	4	5	5	1	1	1	3	2	1	2	1	15.616	0	0	0	0	294620000	233350000	243550000	267300000	50407000	71988000	43894000	129890000	107440000	22864000	82570000	34523000	1582396000
Pinin	PNN	6	7	3	3	7	9	7	9	7	10	4	8	6	7	5	3	81.613	113160000	57335000	11636000	39541000	134750000	191590000	109350000	99419000	113250000	203550000	86650000	95493000	81337000	115500000	79504000	48461000	1580526000
pre-rRNA processing protein FTSJ3	FTSJ3	1	1	1	0	13	13	12	13	4	4	6	9	8	7	8	5	96.557	4578300	3358200	1554900	0	218320000	292940000	267340000	255790000	34344000	44459000	90229000	105970000	84251000	53913000	71351000	28753000	1557151400
Autophagy protein 5	ATG5	0	0	0	0	4	4	1	1	5	7	5	7	5	7	6	4	32.447	0	0	0	0	50120000	58510000	10978000	8825100	233150000	514200000	109260000	93966000	138310000	227920000	50482000	53826000	1549547100
Anterior gradient protein 2 homolog	AGR2	0	0	0	0	5	4	3	5	7	7	5	6	0	1	0	0	19.979	0	0	0	0	91498000	136760000	57867000	81041000	203140000	402160000	314940000	226570000	0	787440	0	0	1514763440
40S ribosomal protein S15a	RPS15A	2	3	2	3	4	4	2	3	4	3	3	1	4	2	3	3	11.477	41344000	48509000	32459000	49083000	129470000	149140000	115640000	103060000	132130000	102170000	121670000	43702000	120150000	112970000	133060000	73021000	1507578000
60S ribosomal protein L17	RPL17	0	0	0	0	5	5	5	4	4	3	1	2	4	4	3	4	19.586	0	0	0	0	227070000	650970000	141870000	124410000	68097000	39532000	0	9054300	133110000	39647000	24122000	46698000	1504580300
40S ribosomal protein S16	RPS16	4	3	4	4	4	4	7	7	5	5	5	7	4	5	5	3	16.445	61976000	46383000	36510000	37748000	105880000	94723000	98590000	89028000	111280000	138110000	120110000	133330000	139320000	110190000	94106000	74451000	1491735000
CAD protein;Glutamine-dependent carbamoyl-phosphate synthase;Aspartate carbamoyltransferase;Dihydroorotase	CAD	19	18	11	9	16	13	6	6	9	9	5	6	12	14	9	6	236.02	184810000	196380000	47941000	45296000	137800000	214140000	42817000	33912000	76851000	79585000	25339000	54807000	93644000	149530000	59570000	47114000	1489536000
High mobility group nucleosome-binding domain-containing protein 3;Non-histone chromosomal protein HMG-17	HMGN3	1	1	1	1	1	1	1	1	1	1	1	1	1	1	1	1	13.956	66364000	106160000	100880000	105650000	63500000	93615000	175100000	111940000	123740000	95941000	52137000	105010000	57311000	47383000	107260000	70209000	1482200000
5-methylcytosine rRNA methyltransferase NSUN4	NSUN4	0	0	0	0	3	4	2	4	6	6	5	5	0	1	0	0	37.373	0	0	0	0	89807000	136740000	11760000	87105000	285670000	462940000	222380000	172260000	0	9771400	0	0	1478433400
Very-long-chain enoyl-CoA reductase	TECR	1	0	0	0	6	5	7	7	5	7	7	7	6	6	6	7	36.034	2185100	0	0	0	89829000	53144000	92300000	105240000	103710000	153290000	112150000	206540000	101980000	161530000	169980000	115330000	1467208100
60S acidic ribosomal protein P0;60S acidic ribosomal protein P0-like	RPLP0	1	1	0	0	5	4	4	4	4	5	2	2	4	4	3	2	30.456	4584900	3652700	0	0	313110000	315990000	81211000	90872000	115710000	166660000	17449000	26794000	170030000	74042000	47655000	13249000	1441009600
Peroxiredoxin-1	PRDX1	4	4	3	1	6	4	3	3	4	4	5	3	4	4	5	4	22.11	113880000	61858000	34499000	11656000	146150000	145030000	52802000	51614000	122880000	124010000	95250000	41327000	140190000	128050000	75746000	80630000	1425572000
Plasminogen activator inhibitor 1 RNA-binding protein	SERBP1	2	2	1	1	8	6	9	10	8	3	4	6	8	9	6	9	43.135	26572000	6868400	6695500	8357300	118920000	84912000	105660000	164220000	125690000	35886000	51570000	60620000	258010000	133910000	76379000	111410000	1375680200
Very-long-chain (3R)-3-hydroxyacyl-CoA dehydratase 3	PTPLAD1	1	0	1	0	6	7	5	6	4	7	6	5	6	6	4	5	43.159	3613700	0	2751100	0	91081000	124440000	96406000	93455000	65178000	169670000	116330000	122140000	152090000	140210000	62436000	128780000	1368580800
40S ribosomal protein S5;40S ribosomal protein S5, N-terminally processed	RPS5	2	2	1	4	5	3	4	3	3	5	4	3	4	6	4	3	22.391	30996000	25621000	0	27663000	137550000	87263000	100180000	133580000	145030000	78366000	68606000	101920000	117230000	139630000	123090000	47224000	1363949000
60S acidic ribosomal protein P2	RPLP2	0	2	1	1	6	6	3	4	3	5	2	1	4	4	1	1	11.665	0	9516500	1994900	2985400	295680000	473740000	52815000	64062000	60483000	203500000	11015000	8909200	69057000	85546000	9480400	9841400	1358625800
60S ribosomal protein L37a	RPL37A	1	0	1	0	1	1	2	2	2	1	2	2	0	1	1	2	6.5677	4421700	0	3610900	0	187460000	102920000	299270000	199670000	180660000	82879000	65483000	119580000	0	70489000	5461200	35282000	1357186800
60S ribosomal protein L30	RPL30	1	1	0	0	3	4	5	6	3	4	4	3	3	4	3	3	12.784	0	0	0	0	188200000	182860000	171590000	179260000	98459000	147720000	41020000	79525000	132640000	79490000	6334000	41702000	1348800000
Splicing factor 3B subunit 3	SF3B3	4	3	5	1	11	10	6	11	16	11	11	12	11	10	6	10	135.58	15536000	10689000	25690000	4060600	105980000	115690000	55547000	76272000	177010000	150630000	101970000	144920000	100110000	100650000	64803000	86728000	1336285600
Microfibrillar-associated protein 1	MFAP1	0	1	0	0	4	4	4	5	7	5	4	8	2	1	2	1	51.958	0	2920700	0	0	99113000	72859000	58394000	58932000	217150000	253490000	211330000	278480000	14142000	18899000	24304000	18101000	1328114700
40S ribosomal protein S25	RPS25	2	3	3	2	3	5	3	3	4	5	5	4	3	4	4	4	13.742	39920000	34534000	20570000	15765000	93630000	116980000	56779000	42812000	115250000	129870000	98262000	88939000	152430000	159610000	55348000	89777000	1310476000
60S ribosomal protein L27a	RPL27A	2	1	0	1	4	3	3	4	2	4	3	2	2	2	2	2	10.127	11930000	9932800	0	8054000	178990000	205510000	139750000	128320000	62376000	105560000	105030000	36856000	68750000	74652000	84286000	54973000	1274969800
Keratin, type I cytoskeletal 19	KRT19	4	3	0	0	5	4	0	1	12	9	7	8	2	2	1	0	44.091	33237000	19974000	0	0	19733000	31166000	0	1765700	339200000	229680000	252390000	271090000	32406000	16803000	16096000	0	1263540700
60S ribosomal protein L14	RPL14	1	1	1	0	2	4	4	3	2	2	2	2	3	2	3	2	14.558	0	0	0	0	233540000	293910000	223160000	151710000	19598000	79178000	57953000	59779000	55489000	5131400	42900000	37172000	1259520400
Folliculin	FLCN	0	0	0	0	13	8	10	10	0	0	0	0	0	0	0	0	64.473	0	0	0	0	423420000	223070000	344160000	253750000	0	0	0	0	0	0	0	0	1244400000
A-kinase anchor protein 11	AKAP11	0	0	0	0	16	15	7	5	5	11	4	4	11	14	13	15	210.51	0	0	0	0	112580000	126190000	65082000	27326000	26349000	95375000	24952000	34959000	229950000	179750000	137270000	172080000	1231863000
60S ribosomal protein L22	RPL22	2	2	2	1	1	1	1	0	2	2	1	1	2	1	2	2	5.0827	42146000	34715000	25979000	15495000	94603000	133650000	82389000	0	120930000	185030000	58463000	39798000	186930000	56393000	58113000	95848000	1230482000
Keratin, type II cytoskeletal 5	KRT5	0	0	0	0	3	3	15	0	9	0	1	0	0	0	0	0	62.378	0	0	0	0	27680000	49537000	824720000	0	323020000	0	0	0	0	0	0	0	1224957000
Nucleolar RNA helicase 2	DDX21	0	1	0	0	16	18	14	15	12	5	5	6	9	9	9	5	79.656	0	2583700	0	0	175470000	308860000	143150000	155890000	107590000	25336000	23304000	37676000	91199000	53317000	69445000	27589000	1221409700
Syndecan-1	SDC1	0	0	0	0	2	1	1	1	2	3	1	3	5	5	2	4	32.461	0	0	0	0	28850000	27100000	15362000	19589000	80114000	88927000	52845000	87818000	153840000	449450000	76243000	137460000	1217598000
Splicing factor U2AF 65 kDa subunit	U2AF2	5	5	6	6	5	6	6	8	5	5	6	6	5	5	6	7	53.12	48416000	49413000	86273000	101100000	58918000	87696000	84584000	90301000	29874000	62193000	68611000	102030000	42486000	44938000	134030000	120230000	1211093000
Ribosomal protein L19;60S ribosomal protein L19	RPL19	1	1	0	0	4	4	4	5	3	3	2	3	4	2	4	3	23.134	0	0	0	0	89060000	74991000	158270000	482450000	49854000	44123000	23088000	92545000	54361000	16286000	88601000	22184000	1195813000
Small EDRK-rich factor 2	SERF2	2	3	1	3	3	1	3	3	2	2	2	3	3	3	3	2	5.2159	36429000	51811000	11973000	64239000	30623000	10183000	106010000	153800000	91219000	115400000	62125000	155100000	57856000	63040000	112120000	37526000	1159454000
60S ribosomal protein L9	RPL9	1	2	0	0	5	5	6	6	3	4	3	2	4	5	4	4	21.459	2878600	8006200	0	0	135210000	215610000	149190000	111610000	102210000	36155000	76744000	33364000	97041000	57508000	78699000	51798000	1156023800
Unconventional myosin-Id	MYO1D	0	0	0	0	3	3	1	0	0	0	0	0	1	0	0	0	111.29	0	0	0	0	6370600	11245000	1130900000	0	0	0	0	0	1754900	0	0	0	1150270500
Spectrin beta chain, erythrocytic	SPTB	0	0	0	0	0	0	0	0	0	0	0	1	0	0	0	1	117.49	0	0	0	0	0	0	0	0	0	0	0	501070000	0	0	0	644040000	1145110000
60S ribosomal protein L11	RPL11	0	1	0	0	4	3	5	5	1	3	3	4	1	2	3	2	20.124	0	5256700	0	0	144320000	51614000	247960000	298950000	25780000	31267000	61707000	127710000	42076000	31853000	74268000	0	1142761700
60S ribosomal protein L24	RPL24	0	0	0	0	4	3	3	3	2	3	1	2	4	3	3	1	14.369	0	0	0	0	156630000	160150000	173910000	150360000	31539000	103260000	61826000	60099000	53781000	73477000	95578000	21033000	1141643000
Sorting nexin-18	SNX18	0	0	0	0	0	0	0	0	4	2	2	2	8	9	6	8	69.006	0	0	0	0	0	0	0	0	36558000	33810000	24875000	21397000	250480000	392440000	122160000	232060000	1113780000
ATP-dependent RNA helicase DDX3X;ATP-dependent RNA helicase DDX3Y	DDX3X	7	5	5	7	9	9	9	7	8	5	6	7	10	13	12	11	71.354	33555000	20423000	18325000	21695000	75387000	89986000	78515000	65053000	73455000	42214000	45738000	55074000	97917000	115620000	152550000	124790000	1110297000
Polyadenylate-binding protein 1;Polyadenylate-binding protein 3	PABPC1	0	0	0	0	7	6	1	5	14	12	12	10	5	3	4	2	58.535	0	0	0	0	55405000	78623000	5365600	42011000	242090000	274190000	223030000	95933000	39836000	13302000	16739000	12409000	1098933600
60S ribosomal protein L35a	RPL35A	1	0	0	0	2	1	3	4	1	1	1	1	2	2	3	1	12.538	6360900	0	0	0	144740000	95250000	158340000	305410000	40403000	45750000	0	44422000	79039000	58602000	78215000	23924000	1080455900
Cleavage and polyadenylation specificity factor subunit 5	NUDT21	5	6	2	5	7	6	6	5	9	8	4	6	8	8	8	6	26.227	32848000	34154000	19950000	29944000	96583000	60645000	81342000	38717000	98967000	69597000	26476000	58044000	81981000	123070000	160050000	62774000	1075142000
Calcium homeostasis endoplasmic reticulum protein	CHERP	7	3	6	5	5	4	3	3	7	6	6	5	6	4	3	4	104.93	88926000	26310000	93820000	82270000	72976000	75103000	43627000	38235000	91443000	83501000	69333000	61801000	83455000	53931000	36577000	71820000	1073128000
Catenin delta-1	CTNND1	0	0	0	1	10	9	7	8	10	13	10	11	4	5	7	6	104.85	0	0	0	0	63747000	61316000	97622000	49942000	169550000	217180000	119350000	174820000	12938000	22259000	37252000	42468000	1068444000
RNA-binding protein 39	RBM39	3	4	5	6	5	5	5	4	5	5	3	7	4	4	4	3	57.089	28460000	33965000	71757000	66733000	87735000	112470000	85780000	54286000	51250000	90267000	44757000	104440000	53679000	48056000	66862000	41953000	1042450000
T-complex protein 1 subunit alpha	TCP1	0	0	0	0	7	5	1	2	7	10	6	7	2	5	2	3	60.343	0	0	0	0	99061000	70227000	5188700	41848000	172500000	286300000	126040000	129100000	17525000	46506000	9726400	13302000	1017324100
T-complex protein 1 subunit delta	CCT4	0	0	0	0	7	5	3	5	14	14	6	12	3	7	3	2	57.924	0	0	0	0	75214000	31666000	22713000	18229000	304290000	232960000	36435000	168780000	22935000	63394000	27680000	8636500	1012932500
Pre-mRNA-processing-splicing factor 8	PRPF8	6	7	3	3	19	18	15	11	13	14	13	11	13	10	14	13	273.6	11281000	15804000	5996500	10059000	107780000	148550000	88773000	78681000	86852000	92147000	73988000	55892000	51140000	43731000	83739000	45768000	1000181500
78 kDa glucose-regulated protein	HSPA5	1	2	0	0	5	4	4	2	12	8	5	5	1	2	1	1	72.332	5863500	9592900	0	0	85847000	43758000	35147000	10547000	399670000	193220000	80267000	73954000	8089800	17877000	8888900	5945800	978667900
Heterogeneous nuclear ribonucleoprotein D0	HNRNPD	2	3	3	2	4	4	4	2	2	4	3	2	5	5	5	5	23.811	21763000	28745000	25616000	19127000	92773000	85876000	61855000	44665000	48414000	59350000	25769000	25839000	114730000	115830000	111770000	93236000	975358000
RNA-binding protein with serine-rich domain 1	RNPS1	1	1	1	1	2	1	2	3	2	1	1	2	2	1	3	1	24.561	45672000	30847000	34919000	31792000	103610000	84604000	74415000	95757000	70890000	47712000	42025000	129310000	34973000	54651000	42869000	31162000	955208000
60 kDa heat shock protein, mitochondrial	HSPD1	5	5	2	4	3	3	3	3	3	3	3	4	6	8	6	4	61.054	52142000	88608000	10863000	27849000	34663000	19869000	27212000	32372000	36723000	43498000	26978000	55774000	108900000	168190000	115830000	102510000	951981000
60S ribosomal protein L35	RPL35	0	0	0	0	2	3	3	4	3	3	2	3	3	2	2	2	14.551	0	0	0	0	92490000	126650000	129660000	111390000	66111000	110730000	75795000	55972000	61976000	31656000	56407000	26827000	945664000
Next to BRCA1 gene 1 protein	NBR1	0	0	0	0	5	9	2	1	9	12	14	12	3	2	0	1	103.83	0	0	0	0	52269000	82835000	0	9964400	142120000	280690000	176350000	166830000	12105000	21402000	0	0	944565400
Splicing factor 3B subunit 2	SF3B2	1	0	0	0	5	5	5	4	6	6	5	6	5	6	6	6	97.584	6514300	0	0	0	87246000	106100000	29002000	82560000	108160000	72441000	120960000	51517000	71276000	45932000	97879000	59829000	939416300
Testis-expressed sequence 2 protein	TEX2	0	0	0	0	0	0	0	0	0	0	1	1	17	16	13	13	125.38	0	0	0	0	0	0	0	0	0	0	4019300	4413000	329770000	241140000	160670000	191320000	931332300
60S ribosomal protein L36a-like	RPL36AL	0	0	0	0	3	2	2	4	1	2	2	2	1	2	1	2	12.469	0	0	0	0	115080000	132680000	149430000	150530000	42149000	66066000	27703000	103950000	64707000	47551000	9564200	20375000	929785200
U5 small nuclear ribonucleoprotein 200 kDa helicase	SNRNP200	4	9	6	3	15	21	11	8	14	13	7	6	18	11	11	9	244.5	7219500	27303000	19436000	13916000	96193000	155160000	62939000	45572000	69394000	86260000	25557000	26609000	122090000	72344000	51497000	43039000	924528500
Heat shock protein HSP 90-beta	HSP90AB1	4	2	1	1	4	4	5	5	4	5	3	5	4	8	7	8	83.263	29876000	18818000	9086100	13945000	59365000	62450000	35058000	34891000	59452000	75675000	31972000	53427000	41242000	161320000	111520000	106760000	904857100
Vacuolar protein sorting-associated protein 13C	VPS13C	0	0	0	1	0	0	0	1	0	0	1	1	0	0	0	0	403.08	0	0	0	58059000	0	0	0	294160000	0	0	231560000	319420000	0	0	0	0	903199000
Bloom syndrome protein	BLM	1	0	0	0	2	1	1	1	1	1	0	1	2	3	0	1	144.47	116110000	0	0	0	63978000	94966000	85315000	86939000	65931000	93366000	0	58944000	81636000	83952000	0	47064000	878201000
Glypican-4;Secreted glypican-4	GPC4	0	0	0	0	5	2	0	0	4	5	5	5	9	13	11	11	62.411	0	0	0	0	12892000	5113000	0	0	29641000	44792000	17433000	31656000	159260000	311110000	116660000	146570000	875127000
Leucine-rich repeat-containing protein 59	LRRC59	4	4	2	1	8	7	8	7	4	6	6	8	6	5	8	4	34.93	9240700	3150400	0	0	104380000	83756000	165820000	94687000	7945000	68890000	46649000	99880000	34639000	30842000	102560000	13738000	866177100
Tricarboxylate transport protein, mitochondrial	SLC25A1	0	2	0	1	4	3	6	7	3	4	2	5	3	4	7	5	34.012	0	14244000	0	0	62643000	74629000	115790000	63292000	64213000	57994000	34485000	89753000	81936000	43968000	106370000	56826000	866143000
Heterogeneous nuclear ribonucleoprotein A0	HNRNPA0	2	2	0	1	1	1	1	3	1	1	1	1	2	1	1	2	30.84	17080000	13910000	0	11017000	24167000	68313000	37406000	28267000	41688000	37181000	5046600	28640000	279640000	79533000	83189000	110530000	865607600
Non-POU domain-containing octamer-binding protein	NONO	0	0	0	0	4	5	5	7	1	0	0	1	1	0	3	0	43.866	0	0	0	0	160460000	177410000	179060000	249670000	0	0	0	10558000	0	0	74285000	0	851443000
Agrin;Agrin N-terminal 110 kDa subunit;Agrin C-terminal 110 kDa subunit;Agrin C-terminal 90 kDa fragment;Agrin C-terminal 22 kDa fragment	AGRN	0	0	0	0	0	0	0	0	1	2	2	1	12	22	13	16	214.84	0	0	0	0	0	0	0	0	3948100	7480800	11263000	4535900	204510000	325740000	127070000	164340000	848887800
Unconventional myosin-Ib	MYO1B	0	0	0	0	13	14	11	11	3	3	1	1	11	7	4	4	128.48	0	0	0	0	174010000	240990000	107030000	89426000	10929000	13381000	3815700	5035100	96270000	48931000	32179000	23316000	845312800
Serine/arginine-rich splicing factor 6	SRSF6	4	3	4	3	4	2	4	3	3	3	4	2	5	4	4	4	38.418	32763000	26218000	42002000	23967000	47460000	34290000	50899000	42160000	43548000	33508000	45599000	24787000	123450000	73536000	106310000	91831000	842328000
T-complex protein 1 subunit theta	CCT8	0	0	0	0	4	5	2	5	9	6	4	11	2	6	2	6	57.645	0	0	0	0	54904000	58211000	14222000	26487000	239020000	163160000	30364000	126940000	19242000	73870000	9227800	24792000	840439800
Prohibitin	PHB	0	0	0	0	5	3	6	3	4	5	5	4	6	6	4	5	29.804	0	0	0	0	44463000	52760000	72414000	18789000	90509000	105120000	65586000	93231000	95205000	89990000	57984000	47605000	833656000
Carnitine O-palmitoyltransferase 1, liver isoform	CPT1A	0	0	0	0	4	6	6	6	5	8	8	9	6	8	7	5	86.238	0	0	0	0	28273000	65918000	39446000	40859000	60839000	94554000	90038000	88510000	67094000	96368000	84073000	49457000	805429000
cAMP-dependent protein kinase type I-alpha regulatory subunit;cAMP-dependent protein kinase type I-alpha regulatory subunit, N-terminally processed	PRKAR1A	0	0	0	0	8	9	3	2	3	5	2	1	5	10	4	5	42.981	0	0	0	0	137040000	123830000	34602000	26880000	32250000	79342000	6526400	5958600	70768000	168550000	50947000	62864000	799558000
Small nuclear ribonucleoprotein-associated proteins B and B;Small nuclear ribonucleoprotein-associated protein N	SNRPN	1	1	2	3	1	1	2	2	2	3	2	3	2	2	3	3	17.546	13951000	11339000	28639000	37709000	27309000	26686000	43805000	58201000	31920000	94989000	66111000	72036000	40951000	35508000	97528000	85224000	771906000
60S ribosomal protein L18a	RPL18A	1	1	0	0	5	4	4	7	3	5	3	5	4	3	3	3	16.714	2344400	2083000	0	0	79235000	61113000	87408000	198790000	39151000	53911000	26867000	54989000	44380000	38882000	36907000	40323000	766383400
Late secretory pathway protein AVL9 homolog	AVL9	0	0	0	0	0	0	0	0	0	0	0	0	10	10	11	13	71.947	0	0	0	0	0	0	0	0	0	0	0	0	246880000	181160000	160600000	176480000	765120000
Scaffold attachment factor B2	SAFB2	0	0	0	0	0	0	0	0	0	0	0	0	5	8	6	3	107.47	0	0	0	0	0	0	0	0	0	0	0	0	89296000	492180000	136690000	45195000	763361000
Filamin-B	FLNB	20	23	11	9	6	6	0	2	1	8	3	2	4	10	2	1	275.66	161700000	179560000	46052000	38806000	37034000	40700000	0	6044700	5519900	55721000	30591000	4328400	27300000	86460000	13533000	13181000	746531000
Serine/arginine-rich splicing factor 1	SRSF1	3	2	3	2	3	6	3	4	3	1	1	1	8	8	7	4	28.329	20231000	2945800	5434200	19279000	15523000	118850000	11971000	25377000	20202000	14982000	3273000	4114100	145490000	160690000	148480000	23255000	740097100
Peptidyl-prolyl cis-trans isomerase B	PPIB	3	4	4	4	3	4	4	4	3	4	4	5	1	2	4	4	23.742	39364000	37757000	38263000	35358000	27994000	31897000	84713000	51281000	45360000	50685000	97481000	84877000	11356000	21549000	40993000	39774000	738702000
Putative pre-mRNA-splicing factor ATP-dependent RNA helicase DHX15	DHX15	6	4	5	2	11	10	4	7	5	6	3	5	6	9	6	4	90.932	35894000	23812000	30520000	12325000	73041000	86618000	27842000	50567000	39848000	45742000	28983000	36480000	51532000	83539000	70330000	41049000	738122000
DNA-dependent protein kinase catalytic subunit	PRKDC	0	0	0	0	9	10	3	5	10	13	7	6	23	19	17	17	465.5	0	0	0	0	35646000	38296000	7844000	11336000	45881000	54129000	28828000	21034000	151050000	132130000	99885000	99388000	725447000
Bcl-2-associated transcription factor 1	BCLAF1	3	3	3	4	4	5	3	7	6	5	3	7	4	4	7	1	83.231	28310000	25057000	23393000	31967000	44221000	63305000	34244000	65193000	75998000	68904000	7754800	58987000	65006000	61953000	59531000	8964300	722788100
Heterogeneous nuclear ribonucleoproteins C1/C2;Heterogeneous nuclear ribonucleoprotein C-like 1;Heterogeneous nuclear ribonucleoprotein C-like 2	HNRNPC	5	6	3	1	6	7	5	4	4	6	3	2	9	9	7	7	32.238	23576000	24699000	4291200	0	43617000	36879000	72025000	0	18345000	26364000	7810200	0	37589000	159210000	154250000	103170000	711825400
Heterogeneous nuclear ribonucleoprotein A/B	HNRNPAB	1	4	1	1	3	4	4	4	3	3	2	3	4	4	3	5	30.302	3804000	32204000	2195900	3951800	64016000	63463000	49801000	13144000	38952000	49023000	41833000	34805000	107410000	93306000	30577000	82877000	711362700
Syndecan;Syndecan-2	SDC2	0	0	0	0	0	0	0	0	0	0	0	1	3	3	2	2	18.388	0	0	0	0	0	0	0	0	0	0	0	7135000	167280000	179750000	178760000	171410000	704335000
39S ribosomal protein L38, mitochondrial	MRPL38	0	0	0	0	8	5	2	2	10	10	7	8	2	1	1	1	44.596	0	0	0	0	78688000	47118000	13087000	12198000	190060000	201610000	72459000	70432000	7148000	3131800	3217500	2540200	701689500
Tubulin beta-4B chain;Tubulin beta-4A chain	TUBB4B	2	3	0	0	4	3	2	3	5	4	1	2	3	2	1	2	49.83	56290000	28749000	0	0	83978000	54568000	5278000	12482000	112080000	52228000	37604000	50309000	85908000	66217000	26720000	25422000	697833000
LanC-like protein 1	LANCL1	5	5	2	1	6	4	0	0	0	4	1	1	1	5	2	1	45.283	148610000	110070000	24342000	20972000	100840000	65499000	0	0	0	58104000	3468800	0	4715900	119670000	7912200	25077000	689280900
Probable ATP-dependent RNA helicase DDX46	DDX46	5	6	9	4	4	6	5	5	5	6	6	5	6	7	4	5	117.36	26573000	30658000	52220000	27738000	23293000	52430000	39900000	40754000	43942000	78820000	73302000	55553000	35900000	43450000	29031000	29111000	682675000
Small nuclear ribonucleoprotein Sm D1	SNRPD1	2	1	3	1	2	3	2	2	3	3	2	2	4	3	3	2	13.281	28908000	22135000	31414000	19733000	7395900	44681000	54636000	37868000	79819000	52684000	70733000	19260000	93053000	24271000	60094000	31701000	678385900
Zinc finger CCCH-type antiviral protein 1	ZC3HAV1	0	0	0	0	3	2	1	2	0	0	0	0	1	1	1	0	114.08	0	0	0	0	146350000	178100000	3055800	6508200	0	0	0	0	116430000	160330000	67552000	0	678326000
Protein YIPF3;Protein YIPF3, 36 kDa form III	YIPF3	0	0	0	0	0	0	0	0	0	0	0	1	8	5	6	7	38.889	0	0	0	0	0	0	0	0	0	0	0	9334900	108700000	199270000	216230000	139470000	673004900
Vacuolar protein sorting-associated protein 35	VPS35	0	0	0	0	0	0	0	0	10	12	7	8	7	10	5	6	91.706	0	0	0	0	0	0	0	0	138260000	229650000	64089000	72270000	55918000	67984000	24464000	11568000	664203000
DnaJ homolog subfamily A member 1	DNAJA1	1	0	0	0	6	2	3	4	5	3	1	3	3	2	1	1	44.868	0	0	0	0	108030000	38520000	42815000	50180000	132260000	129480000	0	55343000	57962000	27568000	14008000	7203400	663369400
60S ribosomal protein L21	RPL21	0	0	0	0	4	2	3	4	2	1	1	2	1	2	2	1	18.565	0	0	0	0	40037000	34671000	263930000	92734000	23696000	15135000	13765000	13349000	57775000	82332000	15733000	5081100	658238100
RRP12-like protein	RRP12	0	0	0	0	7	10	5	8	6	6	7	7	10	10	7	6	143.7	0	0	0	0	25519000	55386000	69609000	41088000	58807000	36047000	65759000	35100000	121730000	94669000	32890000	21148000	657752000
60S ribosomal protein L34	RPL34	0	1	0	0	3	4	3	5	2	3	4	2	3	2	3	2	13.293	0	3575000	0	0	84957000	133670000	61625000	71874000	43144000	49329000	48792000	14937000	83706000	22729000	22006000	15530000	655874000
Prohibitin-2	PHB2	0	0	0	0	4	7	4	3	6	6	5	6	7	8	4	4	29.723	0	0	0	0	45491000	87337000	42543000	17814000	56982000	81091000	42389000	62935000	66930000	90671000	19054000	39708000	652945000
Splicing factor 3B subunit 1	SF3B1	2	3	1	2	11	9	8	13	10	11	10	12	10	11	12	7	145.83	2202700	4566200	2541100	3591800	55500000	53438000	33025000	60340000	49372000	61571000	43839000	57132000	51596000	50358000	69648000	45232000	643952800
Oxysterol-binding protein-related protein 8;Oxysterol-binding protein	OSBPL8	0	0	0	0	2	1	1	1	3	7	5	3	9	12	9	10	96.955	0	0	0	0	6199900	3377900	1850300	1788900	15256000	60007000	21837000	11790000	123930000	138370000	120050000	130420000	634877000
Histone H1.5	HIST1H1B	2	2	1	0	2	2	2	1	3	1	1	1	3	1	1	2	22.58	17000000	7011200	7144900	0	113850000	138860000	66089000	0	58369000	0	0	0	196650000	0	0	16400000	621374100
Cytochrome c1, heme protein, mitochondrial	CYC1	1	1	0	1	3	3	5	3	4	3	3	5	2	5	3	2	35.422	5634800	3676300	0	3115300	33940000	53680000	44622000	27930000	81825000	82230000	61512000	74396000	31951000	41356000	35008000	36153000	617029400
Heterogeneous nuclear ribonucleoprotein M	HNRNPM	0	1	0	0	3	2	4	7	1	4	2	3	5	5	7	3	77.569	0	2279000	0	0	49711000	23595000	60745000	74621000	9658300	57002000	19258000	20393000	121810000	53804000	91779000	28700000	613355300
Serine/arginine-rich splicing factor 2;Serine/arginine-rich splicing factor 8	SRSF2	1	0	1	0	0	2	1	1	1	1	0	1	3	1	2	2	15.156	30556000	0	62911000	0	0	50296000	83675000	13144000	7812900	24555000	0	46893000	125450000	98469000	19093000	46563000	609417900
MICOS complex subunit MIC60	IMMT	0	0	0	0	6	8	5	5	7	4	5	11	1	3	1	3	78.973	0	0	0	0	65526000	84073000	60415000	39302000	99861000	46500000	36824000	134230000	3573800	14678000	5365300	10318000	600666100
General transcription factor II-I	GTF2I	0	0	0	0	3	3	1	2	4	5	7	6	8	12	6	8	107.97	0	0	0	0	18480000	19527000	4980800	9075900	55710000	57778000	57032000	52714000	99634000	124570000	47871000	50464000	597836700
Eukaryotic translation initiation factor 3 subunit B	EIF3B	0	0	0	1	3	2	4	6	6	10	9	11	3	4	2	4	92.48	0	0	0	4800300	19350000	19154000	23288000	27124000	56974000	133970000	125390000	122780000	12122000	10618000	7830100	25104000	588504400
Elongation factor 2	EEF2	9	11	5	5	11	8	2	7	5	9	2	4	6	7	6	3	95.337	49447000	69346000	31425000	25276000	67390000	39154000	2256800	54889000	36422000	52705000	5267500	18129000	50365000	40145000	31481000	10583000	584281300
Small nuclear ribonucleoprotein Sm D3	SNRPD3	1	2	1	2	2	2	2	2	1	2	2	2	1	1	2	2	13.291	23730000	23117000	19895000	24008000	42310000	58954000	36920000	37655000	8570500	66243000	32288000	54796000	12245000	11459000	44947000	53881000	551018500
T-complex protein 1 subunit gamma	CCT3	1	1	0	0	4	2	1	2	7	9	4	10	3	5	1	1	60.533	2424000	1454700	0	0	49023000	13212000	3089800	7788800	87529000	185900000	40849000	114960000	14397000	22259000	3258600	3048900	549193800
T-complex protein 1 subunit beta	CCT2	0	0	0	0	6	4	1	2	6	8	4	7	0	5	1	0	44.812	0	0	0	0	69196000	40617000	0	16677000	81604000	116200000	50309000	121760000	0	46445000	5873500	0	548681500
Heterogeneous nuclear ribonucleoprotein H;Heterogeneous nuclear ribonucleoprotein H, N-terminally processed	HNRNPH1	1	3	1	1	3	2	2	2	1	2	1	2	1	3	3	2	47.087	0	7919700	0	0	51446000	45377000	21389000	22279000	50393000	49754000	0	16616000	121310000	68675000	25118000	45086000	525362700
Leucine-rich repeat-containing protein 16A	LRRC16A	0	1	0	0	12	13	7	10	6	8	4	5	0	0	0	0	147.09	0	0	0	0	107730000	134280000	55688000	59592000	48422000	59269000	43148000	14696000	0	0	0	0	522825000
WD repeat-containing protein 11	WDR11	0	0	0	0	11	18	8	10	4	7	6	3	1	0	0	1	136.68	0	0	0	0	87029000	150580000	75019000	70012000	15356000	66295000	31940000	18931000	0	0	0	3267900	518429900
40S ribosomal protein S28	RPS28	1	1	0	0	1	1	2	2	1	1	1	1	1	0	1	1	7.8409	21157000	0	0	0	49332000	53976000	59969000	69102000	46125000	61193000	33162000	29677000	48076000	0	46548000	0	518317000
Rotatin	RTTN	0	0	0	0	1	1	1	1	1	1	1	1	1	1	1	1	56.318	0	0	0	0	60967000	65304000	56954000	51686000	79536000	38604000	26328000	18734000	61361000	18492000	21847000	14381000	514194000
Prelamin-A/C;Lamin-A/C	LMNA	5	2	0	0	5	5	3	3	8	4	2	2	5	5	2	2	65.134	18757000	0	0	0	55468000	84852000	19059000	26901000	85136000	58732000	11088000	17649000	50277000	46266000	18334000	12856000	505375000
60S acidic ribosomal protein P1	RPLP1	1	0	0	0	2	2	1	1	1	2	1	1	1	1	1	1	11.514	6451800	0	0	0	103990000	144340000	24109000	14814000	33707000	65621000	11093000	11187000	43865000	24331000	12389000	9090300	504988100
Ribosomal L1 domain-containing protein 1	RSL1D1	0	0	0	0	9	9	6	5	2	2	0	2	4	3	2	1	54.972	0	0	0	0	113770000	151360000	75767000	52399000	12578000	0	0	10369000	38005000	20472000	21582000	6589800	502891800
N-terminal kinase-like protein	SCYL1	0	0	0	0	0	0	0	0	0	0	0	0	10	10	11	11	85.718	0	0	0	0	0	0	0	0	0	0	0	0	206440000	90873000	104200000	88904000	490417000
ADP/ATP translocase 3;ADP/ATP translocase 3, N-terminally processed	SLC25A6	0	1	1	0	1	0	1	1	1	1	1	2	1	1	2	1	32.866	0	2543300	6868800	0	3679600	0	2786300	2836200	98556000	3492800	4759700	82102000	74244000	93027000	111650000	2408800	488954500
Cell cycle progression protein 1	CCPG1	0	0	0	0	6	5	6	4	3	6	4	5	0	0	0	0	71.853	0	0	0	0	99600000	100970000	82675000	49403000	14731000	74791000	17627000	45153000	0	0	0	0	484950000
Eukaryotic translation initiation factor 3 subunit C;Eukaryotic translation initiation factor 3 subunit C-like protein	EIF3C	2	1	2	2	2	3	4	4	7	8	6	7	0	1	2	2	105.34	5468400	1886200	5852900	5487200	4390300	11733000	27109000	19594000	94989000	117030000	86530000	70011000	0	8254300	14066000	11470000	483871300
Plectin	PLEC	0	0	0	0	1	0	1	0	15	6	16	12	0	1	0	0	512.6	0	0	0	0	3215000	0	2663000	0	136840000	27035000	166240000	139340000	0	4428100	0	0	479761100
T-complex protein 1 subunit zeta	CCT6A	0	0	0	0	3	3	3	2	9	8	3	3	3	3	1	1	58.024	0	0	0	0	36317000	20994000	13212000	19523000	170830000	111620000	28117000	49224000	2877600	19031000	3256700	3698800	478701100
Zinc finger Ran-binding domain-containing protein 2	ZRANB2	1	2	2	1	3	5	1	3	2	3	4	1	1	1	1	0	36.318	26628000	40630000	47793000	18891000	31192000	66774000	17817000	48622000	20886000	35403000	66667000	14667000	29112000	0	10355000	0	475437000
Eukaryotic translation initiation factor 3 subunit A	EIF3A	0	0	0	0	4	4	5	5	10	8	14	17	1	1	2	4	166.57	0	0	0	0	10236000	10674000	17162000	23827000	43066000	65099000	108130000	181650000	1273000	2166800	2929200	6003400	472216400
60S ribosomal protein L29	RPL29	0	0	0	0	2	2	2	2	1	2	2	1	2	2	2	1	17.752	0	0	0	0	90156000	69661000	73612000	73492000	12690000	40846000	24359000	0	36173000	18258000	31680000	0	470927000
Serine/arginine-rich splicing factor 10	SRSF10	0	0	0	1	1	1	0	0	0	0	0	1	4	4	4	2	20.913	0	0	0	3728000	5114000	7806400	0	0	0	0	0	5024400	167510000	119410000	117260000	43120000	468972800
Unconventional myosin-Ic	MYO1C	0	0	0	0	12	15	10	8	0	0	0	0	4	2	4	0	118.99	0	0	0	0	98337000	174730000	68446000	68209000	0	0	0	0	24816000	3920400	15076000	0	453534400
Heterogeneous nuclear ribonucleoprotein L	HNRNPL	0	1	0	0	2	1	2	2	1	3	0	2	5	7	7	4	64.132	0	4420800	0	0	9804900	15483000	0	14615000	24146000	32306000	0	18054000	134840000	79260000	77817000	40537000	451283700
Protein THEM6	THEM6	0	0	0	0	3	2	2	1	4	4	3	4	2	7	5	3	23.865	0	0	0	0	34765000	19281000	10440000	11013000	47143000	67565000	36104000	33129000	27587000	74473000	54696000	34019000	450215000
TBC1 domain family member 2B	TBC1D2B	0	0	0	0	0	0	0	0	10	8	11	11	0	0	0	0	109.88	0	0	0	0	0	0	0	0	131830000	105080000	134160000	72022000	0	0	0	0	443092000
Guanine nucleotide-binding protein G(I)/G(S)/G(T) subunit beta-1;Guanine nucleotide-binding protein subunit beta-4;Guanine nucleotide-binding protein G(I)/G(S)/G(T) subunit beta-2	GNB2	0	1	0	1	2	3	1	2	2	3	1	2	1	3	3	3	32.408	0	7482500	0	3797300	33904000	47176000	8733400	12216000	33416000	73896000	18981000	22872000	20266000	65648000	32589000	58930000	439907200
Interleukin enhancer-binding factor 3	ILF3	1	0	0	0	2	7	4	4	1	3	1	2	9	4	6	6	74.606	2456700	0	0	0	16176000	71724000	20578000	33543000	2774000	19999000	2895800	6700000	95964000	38224000	71488000	57358000	439880500
Arginine and glutamate-rich protein 1	ARGLU1	2	2	1	2	2	3	1	3	3	4	3	3	2	3	2	3	33.216	10046000	0	6752900	17591000	25741000	16164000	11465000	48978000	17271000	37664000	20345000	68974000	17232000	29031000	67985000	34513000	429752900
Serine/arginine repetitive matrix protein 1	SRRM1	3	2	2	2	3	3	3	4	3	1	3	4	2	2	3	2	93.435	24804000	0	12594000	23091000	31207000	28937000	44904000	61913000	31583000	0	27430000	51990000	9106200	17504000	43194000	19204000	427461200
Transmembrane protein 160	TMEM160	0	0	0	0	1	2	2	1	1	2	2	2	1	0	1	1	19.657	0	0	0	0	19012000	57689000	37593000	38529000	60540000	44966000	50473000	92492000	0	0	7719800	16589000	425602800
Thyroid hormone receptor-associated protein 3	THRAP3	1	2	1	2	1	3	2	1	3	3	2	2	3	5	2	4	108.66	3510800	15095000	12260000	10060000	8135200	51576000	31148000	5664100	26833000	57874000	21113000	16062000	56983000	41162000	25109000	32598000	415183100
ATPase family AAA domain-containing protein 3A	ATAD3A	0	0	0	0	2	5	5	6	4	3	4	3	2	3	5	1	66.217	0	0	0	0	16942000	67962000	80768000	50408000	31609000	30364000	35105000	31151000	7126500	13969000	43202000	2580500	411187000
WD40 repeat-containing protein SMU1;WD40 repeat-containing protein SMU1, N-terminally processed	SMU1	0	0	0	0	3	4	2	2	2	6	6	5	0	1	1	0	57.543	0	0	0	0	28435000	43216000	28048000	21210000	22612000	99338000	86748000	67019000	0	4057600	5444300	0	406127900
Cilia- and flagella-associated protein 20	CFAP20	4	4	1	1	3	2	3	1	4	4	2	3	1	2	2	1	22.774	20370000	26493000	4583800	13918000	30059000	37057000	26712000	16253000	53633000	27916000	29916000	45689000	7064600	21135000	23054000	14320000	398173400
60S ribosomal protein L36	RPL36	0	0	0	0	2	1	3	3	1	2	1	2	2	2	2	2	12.254	0	0	0	0	54328000	66901000	51570000	57854000	0	27324000	22110000	21502000	28467000	21528000	22269000	18042000	391895000
Fatty acid synthase;[Acyl-carrier-protein] S-acetyltransferase;[Acyl-carrier-protein] S-malonyltransferase;3-oxoacyl-[acyl-carrier-protein] synthase;3-oxoacyl-[acyl-carrier-protein] reductase;3-hydroxyacyl-[acyl-carrier-protein] dehydratase;Enoyl-[acyl-carrier-protein] reductase;Oleoyl-[acyl-carrier-protein] hydrolase	FASN	4	4	1	3	8	8	4	2	6	6	3	2	10	8	7	4	273.42	18709000	17923000	1393900	7196200	40044000	47896000	17794000	8554500	24286000	45412000	18177000	10209000	44454000	44272000	33938000	10160000	390418600
Transcription termination factor 4, mitochondrial;mTERF domain-containing protein 2 processed	MTERF4	0	0	0	0	3	2	0	0	3	6	4	9	1	0	0	0	43.957	0	0	0	0	38262000	17108000	0	0	66065000	117920000	60545000	83089000	6686200	0	0	0	389675200
Nucleolar GTP-binding protein 1	GTPBP4	0	0	0	0	9	8	9	8	1	3	1	2	5	4	2	2	73.964	0	0	0	0	85609000	93517000	54185000	64831000	2714100	19380000	4804500	11494000	27043000	17833000	0	5524900	386935500
Actin, alpha skeletal muscle;Actin, alpha cardiac muscle 1;Actin, gamma-enteric smooth muscle;Actin, aortic smooth muscle	ACTA1	0	0	0	0	1	1	1	1	0	0	0	1	0	0	1	1	42.051	0	0	0	0	22952000	40659000	103580000	131670000	0	0	0	45203000	0	0	32089000	8704100	384857100
Clathrin light chain A	CLTA	0	0	0	0	0	0	0	0	0	0	0	0	4	6	5	2	23.662	0	0	0	0	0	0	0	0	0	0	0	0	97748000	178980000	76565000	26783000	380076000
Protein S100-A13	S100A13	0	0	0	0	0	0	1	0	1	1	3	1	1	2	2	4	11.471	0	0	0	0	0	0	0	0	23354000	33196000	80269000	27677000	10989000	52016000	55750000	93317000	376568000
Reticulocalbin-2	RCN2	0	0	0	0	2	2	0	1	5	6	2	2	0	0	0	0	36.876	0	0	0	0	15690000	27412000	0	5633900	187400000	114510000	19395000	6291800	0	0	0	0	376332700
40S ribosomal protein S17-like;40S ribosomal protein S17	RPS17	3	1	1	0	2	1	4	4	3	2	2	3	2	2	4	2	15.919	26733000	15003000	13973000	0	14228000	10807000	63956000	47173000	22189000	13102000	11118000	48261000	7304900	10301000	66499000	5192600	375840500
116 kDa U5 small nuclear ribonucleoprotein component	EFTUD2	2	1	3	2	7	7	2	2	2	5	3	1	2	8	3	3	105.38	8204800	3120000	14117000	14644000	59070000	61085000	21668000	14288000	17693000	32840000	18101000	13182000	570300	44318000	29458000	18983000	371342100
Polypyrimidine tract-binding protein 1	PTBP1	0	0	0	0	0	1	2	1	1	1	1	0	3	3	1	2	56.51	0	0	0	0	0	3037700	87677000	32563000	0	0	0	0	35997000	94262000	0	116770000	370306700
Serine/arginine-rich splicing factor 3	SRSF3	2	2	2	1	2	2	1	1	1	2	2	2	2	1	2	2	10.32	15842000	17983000	12206000	0	18263000	25163000	0	0	10794000	24210000	24192000	16994000	35783000	47567000	71284000	49759000	370040000
Glypican-6;Secreted glypican-6	GPC6	0	0	0	0	3	3	3	2	4	5	5	3	3	3	4	2	62.735	0	0	0	0	21532000	17426000	4011100	7331700	36724000	64264000	56825000	34206000	30859000	46710000	34109000	15931000	369928800
Eukaryotic translation initiation factor 3 subunit E	EIF3E	1	0	0	1	4	2	3	5	4	5	4	7	1	1	3	3	52.22	528230	0	0	0	29460000	4472400	9327400	32143000	39185000	62072000	51008000	98752000	1046200	1412200	13067000	16583000	359056430
Histone H1x	H1FX	1	0	0	0	2	2	2	2	2	1	0	0	2	4	1	1	22.487	0	0	0	0	74068000	69545000	42219000	39785000	22672000	26883000	0	0	34385000	40560000	6669000	0	356786000
ATP-dependent RNA helicase DDX18	DDX18	0	0	0	0	3	3	1	2	0	1	0	0	2	0	0	0	75.406	0	0	0	0	13436000	31114000	7774300	7519500	0	295440000	0	0	1367200	0	0	0	356651000
Small nuclear ribonucleoprotein Sm D2	SNRPD2	2	1	2	2	1	3	2	2	2	1	3	3	1	1	2	2	12.398	18551000	17650000	18594000	15908000	8253300	66326000	28417000	29940000	12544000	9673400	40860000	31629000	5457200	6519500	29639000	12585000	352546400
Peptidyl-prolyl cis-trans isomerase A;Peptidyl-prolyl cis-trans isomerase A, N-terminally processed;Peptidyl-prolyl cis-trans isomerase	PPIA	1	0	1	1	0	1	1	1	1	1	1	1	2	1	1	2	18.012	36782000	0	13686000	15986000	0	0	20547000	22387000	18452000	28694000	28424000	24990000	61685000	24749000	22173000	29700000	348255000
Nuclease-sensitive element-binding protein 1	YBX1	1	1	1	0	2	2	2	3	1	1	1	2	4	2	3	1	35.924	7203200	8311900	6010100	0	34435000	41998000	26580000	34923000	19376000	20187000	20508000	0	48914000	33249000	41855000	0	343550200
Heterogeneous nuclear ribonucleoprotein A3	HNRNPA3	0	0	0	0	2	2	2	3	1	0	1	1	5	4	7	5	37.029	0	0	0	0	5681000	17990000	4066700	23982000	6233300	0	3681800	15261000	86253000	38046000	108320000	33306000	342820800
T-complex protein 1 subunit eta	CCT7	0	0	0	0	2	2	0	2	4	6	2	4	0	3	0	0	54.804	0	0	0	0	26439000	27918000	0	6621000	86279000	88673000	19547000	48263000	0	38920000	0	0	342660000
Protein FAM91A1	FAM91A1	0	0	0	0	6	7	5	5	3	6	4	3	0	0	0	1	88.986	0	0	0	0	58141000	76288000	52457000	30679000	17498000	47496000	32707000	24278000	0	0	0	2143800	341687800
Claspin	CLSPN	0	0	0	0	1	1	1	1	2	3	4	3	5	5	4	1	150.37	0	0	0	0	10578000	6608700	4484000	4209500	10973000	34963000	35261000	47527000	67835000	51346000	52842000	10327000	336954200
Eukaryotic peptide chain release factor subunit 1	ETF1	0	0	0	0	0	0	0	0	0	0	0	0	8	10	9	7	47.475	0	0	0	0	0	0	0	0	0	0	0	0	47680000	88996000	97676000	102600000	336952000
Macrophage migration inhibitory factor	MIF	1	1	1	1	1	1	1	1	1	1	1	1	1	1	1	1	12.476	28091000	22281000	20792000	22355000	22755000	22160000	20311000	22175000	6590900	22112000	24486000	23303000	4801300	21384000	24698000	26404000	334699200
Casein kinase I isoform delta;Casein kinase I isoform epsilon	CSNK1D	0	0	0	0	4	2	1	3	3	6	1	5	1	0	0	1	49.064	0	0	0	0	42123000	20521000	10993000	19273000	64185000	99099000	14811000	51918000	6766400	0	0	4462000	334151400
Transformer-2 protein homolog beta	TRA2B	0	1	0	0	2	2	1	1	1	2	1	0	4	3	5	3	21.935	0	6137600	0	0	7552300	14272000	6836000	7113400	9300900	10292000	4677200	0	91613000	61399000	68822000	45618000	333633400
Microtubule-associated protein 1B;MAP1B heavy chain;MAP1 light chain LC1	MAP1B	0	0	0	0	0	0	0	0	0	0	0	0	6	11	8	6	270.63	0	0	0	0	0	0	0	0	0	0	0	0	87360000	118730000	86223000	38073000	330386000
Protein PML	PML	0	0	0	0	0	0	0	0	1	2	1	1	0	0	0	0	97.55	0	0	0	0	0	0	0	0	14973000	292770000	8004400	11854000	0	0	0	0	327601400
THO complex subunit 4	ALYREF	0	0	0	0	4	3	1	3	0	3	1	3	2	2	4	1	27.557	0	0	0	0	41854000	31253000	10286000	37116000	0	33213000	0	40469000	41786000	30016000	42659000	18163000	326815000
Dolichyl-diphosphooligosaccharide--protein glycosyltransferase subunit 1	RPN1	0	1	0	0	6	5	4	4	5	3	6	3	4	5	4	7	68.569	0	2993400	0	0	23171000	25231000	16986000	23467000	42305000	15951000	43127000	24504000	20737000	18467000	25572000	42789000	325300400
Sphingosine-1-phosphate lyase 1	SGPL1	0	0	0	0	2	4	1	0	4	4	3	1	6	6	1	4	63.523	0	0	0	0	7465800	28858000	10352000	0	40051000	44333000	24073000	7276600	54526000	61173000	14127000	31437000	323672400
CTP synthase 1	CTPS1	0	0	0	0	0	0	0	0	0	0	0	0	8	9	10	8	66.69	0	0	0	0	0	0	0	0	0	0	0	0	43118000	98786000	114570000	64147000	320621000
Eukaryotic initiation factor 4A-III;Eukaryotic initiation factor 4A-III, N-terminally processed	EIF4A3	1	3	0	1	5	3	2	1	2	4	1	2	6	4	4	3	46.871	3319200	4711900	0	1385900	32394000	16760000	9392100	8288300	9199500	31286000	8601400	13540000	77423000	43107000	41756000	17400000	318564300
U1 small nuclear ribonucleoprotein 70 kDa	SNRNP70	1	1	1	0	0	1	1	2	2	0	0	1	4	2	4	6	51.556	8467400	6222200	6334100	0	0	6645200	0	23995000	19536000	0	0	0	57108000	23491000	72768000	91853000	316419900
T-complex protein 1 subunit epsilon	CCT5	0	0	0	0	2	4	1	1	10	5	2	8	1	2	1	0	59.67	0	0	0	0	17737000	30536000	1580000	2463100	126150000	36980000	17425000	75235000	1099600	2580300	1571100	0	313357100
Signal recognition particle 9 kDa protein	SRP9	2	0	0	0	2	2	3	2	1	2	2	2	1	2	1	2	10.112	10363000	0	0	0	32493000	48560000	36570000	26354000	4993700	26649000	18410000	11636000	20545000	31317000	9466600	33105000	310462300
Core histone macro-H2A.1;Histone H2A	H2AFY	0	0	0	0	4	6	2	2	2	1	0	1	5	2	2	2	39.183	0	0	0	0	24455000	45944000	11515000	10025000	5881400	3628300	0	2297300	168190000	11361000	12576000	8028200	303901200
Keratin, type II cytoskeletal 6A;Keratin, type II cytoskeletal 6C	KRT6A	0	0	0	0	0	1	2	0	9	0	0	0	0	0	0	0	60.044	0	0	0	0	0	6862800	21025000	0	275570000	0	0	0	0	0	0	0	303457800
ADP-ribosylation factor-like protein 6-interacting protein 4	ARL6IP4	3	2	2	2	1	2	2	2	0	1	1	1	0	1	1	0	23.687	29996000	21797000	21393000	24186000	15692000	23873000	37289000	30867000	0	20654000	20019000	21067000	0	16296000	19293000	0	302422000
WD repeat and FYVE domain-containing protein 3	WDFY3	0	0	0	0	14	13	6	6	0	2	0	0	0	0	0	0	393.36	0	0	0	0	115090000	104330000	37028000	35584000	0	8560800	0	0	0	0	0	0	300592800
Heat shock protein HSP 90-alpha	HSP90AA1	1	2	0	1	1	3	1	1	2	2	1	1	5	5	3	4	84.659	1358000	5177500	0	1857000	4667800	37801000	7067400	4245100	13368000	14215000	4876800	5133500	37573000	67102000	51283000	42647000	298372100
SRA stem-loop-interacting RNA-binding protein, mitochondrial	SLIRP	0	0	0	0	2	1	0	1	3	4	1	1	2	2	0	0	12.122	0	0	0	0	22990000	10234000	0	7662100	66129000	93718000	9620500	3746800	32351000	48412000	0	0	294863400
U2 snRNP-associated SURP motif-containing protein	U2SURP	2	2	3	3	1	3	5	4	2	2	3	3	5	3	4	5	118.23	7617400	7848400	10473000	12881000	0	14276000	38686000	27112000	13203000	6851100	11211000	24231000	42345000	21086000	19999000	36358000	294177900
TATA-binding protein-associated factor 2N;RNA-binding protein FUS	TAF15	1	1	0	1	1	2	1	1	0	1	2	1	2	2	2	1	48.839	17893000	13300000	0	16527000	22924000	20447000	26205000	20416000	0	0	23126000	9539900	35814000	28203000	48730000	10348000	293472900
Matrin-3	MATR3	0	0	1	1	2	2	0	0	0	0	0	0	10	9	7	7	99.966	0	0	3353300	2214600	5611700	7873400	0	0	0	0	0	0	99527000	59274000	62338000	52860000	293052000
Histone H2B type 2-E;Histone H2B type 1-B;Histone H2B type 1-O;Histone H2B type 1-J;Histone H2B type 3-B	HIST2H2BE	0	0	0	0	1	0	1	1	1	0	0	1	1	0	1	0	13.92	0	0	0	0	71954000	0	27550000	31916000	27446000	0	0	17933000	77085000	0	38336000	0	292220000
Dynein light chain 2, cytoplasmic;Dynein light chain 1, cytoplasmic	DYNLL2	0	0	0	0	0	0	1	1	0	1	1	1	0	0	0	0	10.35	0	0	0	0	0	0	35448000	25194000	0	70717000	123990000	36456000	0	0	0	0	291805000
Probable ATP-dependent RNA helicase DDX27	DDX27	0	0	0	0	6	7	6	3	1	1	0	0	2	4	2	0	86.604	0	0	0	0	65006000	80407000	52862000	40515000	2348400	7334400	0	0	10816000	15452000	16345000	0	291085800
Transcription elongation factor B polypeptide 1	TCEB1	1	2	2	2	3	3	2	2	2	0	0	1	3	2	0	1	9.9601	7171300	7656300	9070700	15062000	55874000	42396000	16784000	15542000	34728000	0	0	14312000	50249000	15485000	0	5674300	290004600
Heterogeneous nuclear ribonucleoprotein Q	SYNCRIP	1	1	1	1	3	3	1	2	2	2	1	2	6	4	4	1	58.735	7435900	7244500	5882400	4245100	21308000	23280000	5548800	17032000	24366000	26325000	10187000	7487900	58145000	23726000	38207000	7173900	287594500
E3 ubiquitin-protein ligase TRIM32	TRIM32	5	3	2	3	3	3	2	1	4	4	1	3	4	2	2	3	71.988	43156000	23617000	11757000	17269000	24466000	17243000	11774000	4063000	18456000	32352000	4865900	12962000	17346000	16821000	12654000	16743000	285544900
Desmoplakin	DSP	0	0	0	0	3	3	4	1	14	6	7	7	0	0	1	0	331.77	0	0	0	0	20809000	16053000	16602000	4015100	122890000	28343000	40167000	30363000	0	0	4175400	0	283417500
Interleukin enhancer-binding factor 2	ILF2	1	2	0	0	3	2	2	1	2	2	1	1	4	4	3	2	38.91	3552600	6950500	0	0	34149000	22328000	17515000	7547700	16271000	18602000	4168400	5125400	47743000	46202000	38748000	13607000	282509600
Myb-binding protein 1A	MYBBP1A	0	0	0	0	12	11	8	10	3	3	1	3	5	3	3	4	148.85	0	0	0	0	66579000	69475000	47126000	36567000	8189600	6937400	2196000	5171800	17662000	5440500	5262000	7516600	278122900
Structural maintenance of chromosomes protein 1A	SMC1A	0	0	0	0	6	8	5	4	2	2	1	2	3	3	2	0	143.23	0	0	0	0	64037000	56982000	40608000	22094000	14678000	15694000	2580800	9606900	14977000	20265000	15669000	0	277191700
Keratinocyte proline-rich protein	KPRP	0	0	0	0	0	0	11	0	1	0	0	0	0	0	0	0	64.135	0	0	0	0	0	0	273860000	0	0	0	0	0	0	0	0	0	273860000
Zinc finger SWIM domain-containing protein 3	ZSWIM3	0	0	0	0	0	0	0	0	0	0	0	0	0	1	0	0	79.453	0	0	0	0	0	0	0	0	0	0	0	0	0	273720000	0	0	273720000
Splicing factor 3A subunit 1	SF3A1	2	0	1	1	2	2	2	1	2	6	5	7	1	1	3	0	88.885	6121300	0	3085300	2510200	9834300	4673800	11559000	3828800	20615000	66471000	46476000	59705000	5779000	10539000	22254000	0	273451700
Protein disulfide-isomerase	P4HB	0	0	0	0	0	0	0	0	0	1	0	0	7	7	6	6	57.116	0	0	0	0	0	0	0	0	0	0	0	0	87761000	92014000	57922000	31309000	269006000
60S ribosomal protein L5	RPL5	0	0	0	0	1	1	2	3	0	0	0	0	0	1	1	0	34.362	0	0	0	0	64723000	0	22032000	171700000	0	0	0	0	0	0	7705400	0	266160400
Vesicle-associated membrane protein-associated protein B/C	VAPB	0	0	0	0	1	1	2	2	1	1	1	1	1	2	3	2	27.228	0	0	0	0	16747000	20044000	23768000	25040000	13269000	18525000	17912000	14255000	0	35915000	45442000	33922000	264839000
Sjoegren syndrome/scleroderma autoantigen 1	SSSCA1	0	0	0	0	0	0	0	0	2	1	2	1	0	0	0	0	17.176	0	0	0	0	0	0	0	0	83944000	71219000	84904000	22173000	0	0	0	0	262240000
Cleavage and polyadenylation specificity factor subunit 6	CPSF6	0	3	0	1	2	1	1	2	2	2	2	2	3	0	1	1	52.269	0	23514000	0	8799700	1532000	10176000	17148000	9698000	28830000	24399000	29743000	17263000	60976000	0	26860000	2934700	261873400
10 kDa heat shock protein, mitochondrial	HSPE1	0	0	0	0	1	2	2	1	3	4	5	5	1	2	1	2	10.932	0	0	0	0	4833500	8812500	8153600	4040300	26694000	68228000	51499000	63118000	2564000	11061000	3326900	8803800	261134600
Heat shock protein beta-1	HSPB1	1	1	0	0	2	2	2	2	3	3	2	3	3	2	2	2	22.782	5542800	3019200	0	0	19431000	19506000	11075000	9055700	43572000	44493000	20625000	19787000	18735000	17250000	13352000	14720000	260163700
N-acetyltransferase 10	NAT10	0	0	0	0	9	10	3	6	1	3	1	0	5	4	2	1	115.73	0	0	0	0	50817000	95065000	11403000	34464000	6641000	11337000	2488100	0	20925000	10525000	11218000	2836800	257719900
WD repeat-containing protein 18	WDR18	0	0	0	0	1	0	0	2	4	1	3	3	4	1	3	1	43.237	0	0	0	0	8326900	0	0	11718000	54510000	3832300	29701000	55570000	70016000	1991100	18452000	1728200	255845500
Coatomer subunit alpha;Xenin;Proxenin	COPA	4	0	1	1	5	4	2	1	2	7	5	4	7	7	4	5	138.34	20194000	0	2232500	2299000	17879000	17551000	7256400	3370400	9653600	46719000	23580000	19043000	33754000	28754000	8530800	13311000	254127700
ATP-dependent 6-phosphofructokinase, muscle type	PFKM	0	0	0	0	0	1	0	0	1	1	0	0	0	0	0	0	85.182	0	0	0	0	0	72716000	0	0	85078000	89461000	0	0	0	0	0	0	247255000
Thioredoxin	TXN	2	2	0	0	0	2	2	2	0	2	0	0	0	0	1	1	9.4519	29546000	9906600	0	0	0	48635000	56325000	23082000	0	57938000	0	0	0	0	2865200	17776000	246073800
E3 ubiquitin-protein ligase MIB1	MIB1	0	0	0	0	2	0	0	0	5	4	2	3	0	0	0	0	110.13	0	0	0	0	8560600	0	0	0	81999000	87253000	19520000	47599000	0	0	0	0	244931600
Eukaryotic translation initiation factor 3 subunit D	EIF3D	0	0	0	0	0	2	1	1	2	3	4	3	0	2	1	1	58.14	0	0	0	0	0	16032000	5523600	4170100	27106000	42264000	92720000	33145000	0	11983000	5248400	5995300	244187400
Histone H2A;Histone H2A.V;Histone H2A.Z	H2AFV	1	1	1	1	2	0	1	0	0	0	0	0	1	1	1	1	13.163	8292600	9160400	4685900	4408000	56432000	0	30052000	0	0	0	0	0	35663000	34882000	35519000	23832000	242926900
Methylcrotonoyl-CoA carboxylase beta chain, mitochondrial	MCCC2	1	0	0	0	2	2	0	0	5	5	3	3	1	2	0	1	57.518	3070300	0	0	0	18638000	25502000	0	0	56057000	64462000	25800000	18005000	0	21656000	0	8032400	241222700
Protein arginine N-methyltransferase 5;Protein arginine N-methyltransferase 5, N-terminally processed	PRMT5	0	0	0	0	2	1	0	0	3	2	1	1	4	6	4	2	72.683	0	0	0	0	18826000	3596100	0	0	20703000	12710000	7040500	4713300	37014000	35495000	59613000	38057000	237767900
Acyl-coenzyme A thioesterase 8	ACOT8	0	0	0	0	0	0	0	0	0	2	0	0	4	8	2	5	35.914	0	0	0	0	0	0	0	0	0	1603800	0	0	26165000	157770000	14498000	37467000	237503800
Probable ATP-dependent RNA helicase DDX17	DDX17	0	3	0	1	4	4	3	3	2	3	0	1	2	4	3	1	80.439	0	7671100	0	3047500	32799000	43797000	21092000	14231000	9375300	23950000	0	5211600	17235000	30167000	25591000	2930000	237097500
Ribosome biogenesis protein BMS1 homolog	BMS1	0	0	1	0	0	2	1	1	0	0	1	0	1	0	0	0	145.81	0	0	91883000	0	0	6054100	817110	2086500	0	0	126380000	0	3613100	0	0	0	230833810
Fragile X mental retardation syndrome-related protein 1	FXR1	0	0	0	0	6	5	6	6	3	1	2	2	2	1	0	1	68.326	0	0	0	0	59898000	32397000	50670000	37012000	13608000	2245500	9603400	14771000	8246400	1715400	0	0	230166700
Eukaryotic translation initiation factor 3 subunit L	EIF3L	0	0	0	0	1	2	1	1	5	4	8	7	1	1	2	2	70.901	0	0	0	0	3708800	3485700	3468900	3296600	32517000	28763000	73252000	57289000	2158400	3342000	8453300	8444600	228179300
Ectopic P granules protein 5 homolog	EPG5	0	0	0	0	0	0	0	0	5	15	5	6	0	0	0	0	292.48	0	0	0	0	0	0	0	0	35162000	95933000	38064000	50854000	0	0	0	0	220013000
Histone H3.2	HIST2H3A	0	0	0	0	1	1	1	1	1	1	1	1	1	1	1	1	15.388	0	0	0	0	31038000	42200000	11899000	25241000	3482000	12013000	2748700	11992000	6605200	32062000	23760000	15422000	218462900
Annexin A2;Annexin;Putative annexin A2-like protein	ANXA2	0	0	1	0	5	6	5	3	0	1	2	2	1	3	0	1	38.604	0	0	4940900	0	40072000	31922000	62803000	17521000	0	8672500	16356000	16223000	0	14577000	0	3779000	216866400
Calmodulin	CALM1	0	0	0	0	2	2	2	2	1	2	2	0	2	2	1	1	16.966	0	0	0	0	43529000	48066000	26990000	27497000	0	15034000	4489300	0	5150600	23210000	13806000	8860400	216632300
Serine/threonine-protein phosphatase PGAM5, mitochondrial	PGAM5	0	0	0	0	3	3	3	1	0	3	2	1	2	0	2	0	28.02	0	0	0	0	30013000	42758000	42434000	21616000	0	16726000	11335000	8352700	17271000	0	23268000	0	213773700
Uncharacterized protein C7orf50	C7orf50	0	0	0	0	3	3	3	3	0	1	1	0	2	1	2	0	21.883	0	0	0	0	29778000	40479000	54613000	32706000	0	8030400	9206200	0	19520000	6451700	8684000	0	209468300
DET1- and DDB1-associated protein 1	DDA1	0	0	0	0	0	0	0	0	0	0	0	0	3	3	1	2	11.835	0	0	0	0	0	0	0	0	0	0	0	0	100600000	67909000	13035000	27513000	209057000
U2 small nuclear ribonucleoprotein B	SNRPB2	0	0	2	0	1	0	0	1	3	2	2	0	2	2	0	1	25.486	0	0	20360000	0	6071700	0	0	0	32805000	37642000	33656000	0	38476000	17388000	0	21767000	208165700
Poly(rC)-binding protein 2	PCBP2	0	1	0	0	2	3	3	3	1	2	1	1	2	4	1	2	31.6	0	2932300	0	0	16562000	23137000	37457000	20782000	6147400	19689000	5432800	9472000	18481000	28105000	7779300	11000000	206976800
Tumor necrosis factor receptor superfamily member 8	TNFRSF8	0	0	0	0	0	0	0	0	0	0	0	0	1	0	1	0	14.087	0	0	0	0	0	0	0	0	0	0	0	0	129610000	0	77223000	0	206833000
SAFB-like transcription modulator	SLTM	0	0	0	0	0	0	0	0	0	0	0	0	6	5	3	3	70.491	0	0	0	0	0	0	0	0	0	0	0	0	91380000	47782000	46430000	21124000	206716000
Keratin, type II cytoskeletal 2 epidermal	KRT2	0	0	0	0	0	0	1	1	1	0	0	0	0	0	0	0	65.432	0	0	0	0	0	0	152000000	8455000	45166000	0	0	0	0	0	0	0	205621000
Tumor susceptibility gene 101 protein	TSG101	0	0	0	0	4	3	2	1	3	2	2	2	0	3	1	1	40.917	0	0	0	0	38783000	26199000	13775000	5720100	29704000	21050000	16157000	18126000	0	23339000	6757100	5625700	205235900
5-AMP-activated protein kinase subunit gamma-1	PRKAG1	0	0	0	0	3	4	4	4	1	0	0	0	0	0	0	0	31.905	0	0	0	0	73579000	36096000	42745000	50754000	0	0	0	0	0	0	0	0	203174000
Histone H3	HIST2H3PS2	0	0	0	0	1	2	1	1	0	0	0	0	1	1	1	1	15.43	0	0	0	0	27806000	39653000	16895000	10120000	0	0	0	0	32788000	26557000	26974000	22204000	202997000
Casein kinase I isoform alpha;Casein kinase I isoform alpha-like	CSNK1A1	0	0	0	0	2	3	2	0	1	2	2	0	2	2	3	4	37.567	0	0	0	0	20985000	29849000	9682400	0	2760500	2551600	22383000	0	24208000	18772000	36543000	33640000	201374500
ATP-dependent 6-phosphofructokinase, platelet type	PFKP	0	0	1	0	1	2	3	3	3	3	5	4	2	1	0	0	85.595	0	0	1614200	0	2406500	8045100	21490000	15090000	28749000	31419000	41106000	44350000	4642100	1019500	0	0	199931400
Splicing factor 3B subunit 5	SF3B5	0	0	0	1	1	1	1	1	2	1	0	1	1	1	1	1	10.135	0	0	0	7961200	15071000	3731200	40510000	31440000	38548000	0	0	9260900	0	22576000	16681000	13289000	199068300
BSD domain-containing protein 1	BSDC1	0	0	0	0	4	4	2	3	2	3	1	0	0	0	0	0	46.86	0	0	0	0	36110000	79072000	8557200	14583000	9774000	47056000	3080600	0	0	0	0	0	198232800
NAD(P)H-hydrate epimerase	APOA1BP	4	3	1	2	4	4	2	1	1	2	1	2	2	3	1	2	31.674	27595000	20835000	4281600	8865200	38000000	15433000	10211000	3970900	5839400	10008000	6605800	6904600	10673000	14265000	6561900	8116900	198166300
Smoothelin-like protein 2	SMTNL2	1	1	1	1	0	1	1	0	1	0	0	0	0	0	1	0	50.196	25668000	14125000	14871000	16675000	0	29638000	36569000	0	30506000	0	0	0	0	0	29908000	0	197960000
	KCNK1	1	0	0	0	1	0	0	0	0	0	1	0	0	0	0	0	27.531	51554000	0	0	0	48593000	0	0	0	0	0	97072000	0	0	0	0	0	197219000
KH domain-containing, RNA-binding, signal transduction-associated protein 1	KHDRBS1	0	0	0	0	0	0	0	0	0	1	0	0	3	1	2	2	45.86	0	0	0	0	0	0	0	0	0	7573900	0	0	77712000	15601000	53686000	42025000	196597900
Bystin	BYSL	0	0	0	0	2	2	2	1	3	3	4	1	5	5	5	2	49.601	0	0	0	0	7642700	11596000	6955000	2308200	13167000	15125000	16736000	3284200	46916000	25316000	39460000	7173100	195679200
Lamin-B1	LMNB1	3	2	0	0	2	2	0	1	1	2	1	1	3	2	2	0	66.408	28225000	15400000	0	0	13249000	17348000	0	3795500	6988000	26823000	3698000	4892100	36114000	23086000	15365000	0	194983600
Serine/arginine-rich splicing factor 9	SRSF9	0	0	0	0	0	0	0	0	0	0	0	0	3	4	1	1	25.542	0	0	0	0	0	0	0	0	0	0	0	0	61712000	86283000	29352000	16531000	193878000
Transformer-2 protein homolog alpha	TRA2A	0	1	0	0	0	0	0	0	0	0	0	0	3	3	2	1	20.589	0	1576100	0	0	0	0	0	0	0	0	0	0	87196000	36540000	58862000	8576900	192751000
Pre-mRNA-processing factor 40 homolog A	PRPF40A	1	0	0	0	2	1	1	1	2	3	2	3	1	2	2	1	105.93	3828400	0	0	0	14980000	8008100	4325700	6179900	16668000	25932000	21702000	41141000	5903700	15325000	18279000	7363200	189636000
Chromobox protein homolog 3	CBX3	1	0	1	0	2	2	1	2	0	3	0	0	2	4	3	3	20.811	2343800	0	1788800	0	2681300	11459000	6469400	15528000	0	22594000	0	0	17667000	50580000	27306000	29103000	187520300
AP-2 complex subunit mu	AP2M1	0	0	0	0	0	0	0	0	2	0	0	1	4	3	6	3	49.526	0	0	0	0	0	0	0	0	16786000	0	0	7717700	46843000	33910000	64956000	15043000	185255700
DnaJ homolog subfamily A member 2	DNAJA2	0	1	0	0	3	3	3	2	4	4	3	3	3	3	2	2	45.745	0	0	0	0	18829000	16061000	20098000	13681000	30376000	30137000	7372800	27300000	5913300	12478000	0	2944700	185190800
Polyadenylate-binding protein 2	PABPN1	0	0	0	0	0	0	0	0	0	0	0	0	2	1	2	2	18.99	0	0	0	0	0	0	0	0	0	0	0	0	69231000	14971000	53039000	47778000	185019000
Small nuclear ribonucleoprotein G;Putative small nuclear ribonucleoprotein G-like protein 15	SNRPG	0	0	0	0	1	1	2	1	1	1	0	1	1	1	1	0	7.1013	0	0	0	0	4351500	85844000	50174000	6207500	3309800	3709100	0	9009100	4283800	7177000	9790600	0	183856400
Immunity-related GTPase family Q protein	IRGQ	0	0	0	0	0	0	0	0	1	4	0	3	5	6	4	4	62.717	0	0	0	0	0	0	0	0	6920900	18987000	0	7498900	45494000	52874000	24544000	25750000	182068800
Enhancer of rudimentary homolog	ERH	0	0	0	0	1	0	0	2	1	0	0	2	1	1	2	0	12.259	0	0	0	0	12102000	0	0	30750000	23131000	0	0	43714000	0	16014000	55604000	0	181315000
Mycophenolic acid acyl-glucuronide esterase, mitochondrial	ABHD10	0	0	0	0	3	3	0	0	4	4	0	0	2	2	0	0	33.932	0	0	0	0	23890000	30369000	0	0	37488000	68805000	0	0	5943700	14499000	0	0	180994700
Nucleolar and coiled-body phosphoprotein 1	NOLC1	2	1	0	0	4	4	3	3	3	3	0	0	2	2	2	1	73.602	1205900	2573700	0	0	18823000	38729000	11122000	25716000	36198000	17877000	0	0	12030000	9592800	5480500	1467200	180815100
Gem-associated protein 5	GEMIN5	3	4	1	0	8	7	2	0	2	7	0	3	0	1	1	0	168.59	8737200	8311900	2372700	0	60288000	46975000	4496600	0	6021000	30888000	0	6828200	0	997090	4585700	0	180501390
Poly(U)-binding-splicing factor PUF60	PUF60	1	2	3	1	0	0	0	1	1	1	0	3	1	1	2	1	54.024	10389000	11436000	29741000	7810900	0	0	0	12431000	9582700	7912900	0	33916000	8986900	7332000	32471000	8092400	180101800
RNA-binding protein 14	RBM14	0	0	0	0	6	6	2	2	0	1	0	0	2	2	0	0	69.491	0	0	0	0	67833000	74430000	10193000	7674300	0	3870800	0	0	12055000	3737800	0	0	179793900
Syndecan-4	SDC4	0	0	0	0	3	3	3	4	5	4	4	4	8	7	6	6	21.641	0	0	0	0	0	0	0	0	7980000	0	0	4334900	52605000	79935000	12979000	21794000	179627900
Cytochrome c oxidase subunit NDUFA4	NDUFA4	1	1	0	0	1	1	0	0	2	1	0	1	0	1	0	1	9.3697	0	12799000	0	0	0	28952000	0	0	47875000	22781000	0	25583000	0	27436000	0	11179000	176605000
Small acidic protein	C11orf58	0	0	0	0	0	0	0	0	0	0	0	0	0	1	2	1	10.038	0	0	0	0	0	0	0	0	0	0	0	0	0	85275000	50753000	40442000	176470000
Mucin-5B	MUC5B	0	0	0	0	1	1	1	0	4	5	3	3	0	0	0	0	596.33	0	0	0	0	4444700	5541000	6656400	0	45408000	58563000	23976000	28891000	0	0	0	0	173480100
ATP-dependent RNA helicase DDX39A;Spliceosome RNA helicase DDX39B	DDX39B	1	1	0	0	2	2	1	1	1	2	1	1	3	2	2	2	48.825	2647800	2799000	0	0	9798800	13093000	3279500	3025300	8020100	13586000	4762800	3845200	45571000	22692000	20499000	18543000	172162500
Cytochrome c oxidase subunit 7B, mitochondrial	COX7B	0	0	0	0	1	1	1	1	1	1	1	2	0	0	0	0	9.1604	0	0	0	0	13450000	8943000	19996000	12363000	26131000	12235000	15850000	63083000	0	0	0	0	172051000
Splicing factor 3A subunit 3	SF3A3	0	0	1	0	0	0	2	3	1	4	3	3	1	3	3	2	58.848	0	0	16257000	0	0	0	4445700	13989000	905060	28211000	13680000	14746000	580130	61304000	11818000	5123400	171059290
Spectrin beta chain, non-erythrocytic 2	SPTBN2	0	0	0	0	1	0	1	1	1	0	1	0	0	0	0	0	268.31	0	0	0	0	30721000	0	65413000	0	66530000	0	8057900	0	0	0	0	0	170721900
Protein Njmu-R1	C17orf75	0	0	0	0	4	5	4	3	0	3	0	2	0	0	0	0	44.609	0	0	0	0	26899000	60249000	29640000	27079000	0	17061000	0	8346800	0	0	0	0	169274800
Apoptotic chromatin condensation inducer in the nucleus	ACIN1	2	1	2	1	1	2	1	2	1	2	3	0	2	2	2	2	67.494	6860400	1275500	4130500	2761200	3545100	12096000	2753500	11376000	2685200	11009000	56503000	0	16058000	13941000	14049000	10038000	169081400
Signal recognition particle 14 kDa protein	SRP14	0	0	0	0	1	0	1	1	0	0	1	1	3	1	2	2	13.058	0	0	0	0	0	0	8708800	20507000	0	0	0	18267000	39587000	0	57042000	23684000	167795800
Heterogeneous nuclear ribonucleoprotein R	HNRNPR	1	0	0	0	1	2	1	0	1	0	0	1	4	3	3	3	70.942	3732800	0	0	0	8878500	8204800	10815000	0	3799000	0	0	3265700	39709000	28640000	35293000	24337000	166674800
MICOS complex subunit MIC19	CHCHD3	0	0	0	0	0	2	0	2	1	1	1	2	0	1	1	0	26.694	0	0	0	0	0	46184000	0	19659000	6543500	21885000	22323000	27257000	0	9750100	10356000	0	163957600
DnaJ homolog subfamily A member 3, mitochondrial	DNAJA3	0	0	0	0	4	3	1	2	3	2	2	1	3	3	2	3	49.611	0	0	0	0	34518000	19408000	8111900	9177700	17543000	17983000	13372000	5892200	9418400	10682000	9581100	7923200	163610500
Caprin-1	CAPRIN1	0	0	0	0	2	4	2	1	2	2	2	0	2	1	1	0	70.353	0	0	0	0	18004000	44009000	23889000	3410800	20858000	19616000	11029000	0	13530000	5390500	3828200	0	163564500
DnaJ homolog subfamily B member 11	DNAJB11	2	2	2	3	0	1	3	2	0	1	2	2	0	0	3	2	40.513	18241000	16732000	18737000	17545000	0	11766000	20042000	10797000	0	0	15771000	10389000	0	0	17393000	4764800	162177800
Activity-dependent neuroprotector homeobox protein	ADNP	0	0	0	0	0	1	1	0	0	0	0	0	4	4	4	2	123.56	0	0	0	0	0	0	0	0	0	0	0	0	50593000	53639000	35780000	20357000	160369000
Pre-mRNA-processing factor 19	PRPF19	0	0	0	0	2	3	1	1	3	3	2	2	4	2	1	2	55.18	0	0	0	0	20253000	19178000	0	20456000	8181900	15152000	7170400	13108000	48006000	4217200	0	4570400	160292900
Tubulin alpha-1C chain;Tubulin alpha-1A chain;Tubulin alpha-3C/D chain;Tubulin alpha-3E chain	TUBA1C	1	1	1	0	1	1	0	0	0	1	1	1	0	1	1	1	57.73	10476000	8889600	7168800	0	13915000	14963000	0	0	0	25724000	16607000	18038000	0	19237000	15233000	9613100	159864500
Paralemmin-3	PALM3	0	0	0	0	0	0	1	0	2	8	4	6	0	0	0	0	71.695	0	0	0	0	0	0	0	0	23592000	60324000	22311000	52966000	0	0	0	0	159193000
Band 4.1-like protein 5	EPB41L5	0	0	0	0	4	5	1	2	1	2	3	1	0	0	1	0	57.885	0	0	0	0	30193000	46450000	11902000	17176000	10514000	15900000	18949000	4576000	0	0	2418900	0	158078900
Eukaryotic translation initiation factor 3 subunit G	EIF3G	0	0	0	0	2	0	0	2	2	2	2	2	1	0	2	2	25.441	0	0	0	0	8472500	0	0	15272000	42707000	11594000	17175000	29269000	2712100	0	16732000	13909000	157842600
rRNA 2-O-methyltransferase fibrillarin	FBL	0	0	0	0	4	4	0	0	1	1	0	0	3	0	1	0	33.784	0	0	0	0	39427000	64046000	0	0	8701300	10839000	0	0	24687000	0	6756200	0	154456500
NKAP-like protein	NKAPL	0	0	0	0	0	1	0	0	0	0	0	1	0	0	0	1	46.312	0	0	0	0	0	60537000	0	0	0	0	0	8249400	0	0	0	85106000	153892400
Keratin, type I cytoskeletal 16	KRT16	0	0	0	0	0	0	2	0	7	0	0	0	0	0	0	0	51.267	0	0	0	0	0	0	34062000	0	119520000	0	0	0	0	0	0	0	153582000
Probable ATP-dependent RNA helicase DDX23	DDX23	1	0	1	0	2	3	1	2	1	3	1	1	0	1	1	1	95.581	3590400	0	2738900	0	17020000	36352000	7402200	8249100	6321600	41655000	7142400	5258600	0	6284200	5078900	5181000	152274300
CREB3 regulatory factor	CREBRF	0	0	0	0	0	0	1	0	1	0	0	0	0	0	0	0	72.148	0	0	0	0	0	0	72497000	0	77399000	0	0	0	0	0	0	0	149896000
Programmed cell death protein 6	hCG_1985580	2	2	0	1	2	2	1	1	2	2	2	1	1	2	0	1	14.45	8069000	9113300	0	4193700	21498000	24485000	3572600	7062400	16464000	23108000	4423400	4013600	4693000	10775000	0	4121600	145592600
Hermansky-Pudlak syndrome 6 protein	HPS6	0	0	0	0	8	8	4	3	0	0	0	0	0	0	0	0	82.974	0	0	0	0	61776000	56339000	13985000	12996000	0	0	0	0	0	0	0	0	145096000
28S ribosomal protein S23, mitochondrial	MRPS23	0	0	0	0	3	2	2	0	5	3	2	2	1	1	1	1	21.77	0	0	0	0	15988000	12507000	6189500	0	36141000	38458000	10302000	10992000	1523500	2161700	1920500	1793900	137977100
Vesicle-associated membrane protein-associated protein A	VAPA	0	0	0	0	1	1	1	0	0	1	1	1	1	1	2	1	27.893	0	0	0	0	8442800	8564700	8968600	0	0	8883000	9502900	4289100	28529000	9060400	32143000	18809000	137192500
Lamina-associated polypeptide 2, isoforms beta/gamma;Thymopoietin;Thymopentin;Lamina-associated polypeptide 2, isoform alpha;Thymopoietin;Thymopentin	TMPO	0	0	0	0	2	3	2	1	1	1	1	2	3	4	1	1	46.306	0	0	0	0	17735000	24338000	3567400	21938000	4396200	5198600	3630700	11917000	12518000	14238000	13368000	2845400	135690300
Ras GTPase-activating-like protein IQGAP1	IQGAP1	1	0	0	0	8	3	3	7	0	0	1	0	6	3	2	2	189.25	1790700	0	0	0	32933000	20042000	14929000	33569000	0	0	3404800	0	17769000	6227100	1182100	3666200	135512900
RB1-inducible coiled-coil protein 1	RB1CC1	0	0	0	1	0	0	1	1	0	0	1	1	0	0	1	0	182.85	0	0	0	41126000	0	0	0	4770800	0	0	25546000	0	0	0	61364000	0	132806800
E3 ubiquitin-protein ligase RNF114	RNF114	0	0	0	0	4	3	1	1	2	1	4	2	0	0	0	0	20.885	0	0	0	0	22123000	18355000	0	3477700	31918000	11562000	10692000	34096000	0	0	0	0	132223700
Glypican-1;Secreted glypican-1	GPC1	0	0	0	0	0	0	0	0	3	4	0	4	1	4	2	3	61.68	0	0	0	0	0	0	0	0	16563000	23245000	0	24546000	6044600	30272000	9233800	21483000	131387400
Probable 28S rRNA (cytosine(4447)-C(5))-methyltransferase	NOP2	0	0	0	0	5	5	2	1	1	0	0	0	1	0	0	0	94.095	0	0	0	0	52767000	55052000	13123000	2276800	3413300	0	0	0	4101500	0	0	0	130733600
Guanine nucleotide-binding protein G(s) subunit alpha isoforms short;Guanine nucleotide-binding protein G(s) subunit alpha isoforms XLas	GNAS	1	0	0	0	0	2	1	0	1	1	2	0	3	3	0	2	44.179	3721500	0	0	0	0	18885000	8400000	0	4707500	35370000	9489300	0	18667000	21624000	0	9701300	130565600
Peroxiredoxin-2	PRDX2	2	2	0	2	2	2	3	0	2	3	1	1	3	2	2	2	21.892	13035000	7365500	0	4568100	3313900	10380000	13143000	0	12497000	10843000	4619900	1993800	14289000	14536000	9481800	7996500	128062500
ATP synthase subunit gamma, mitochondrial	ATP5C1	0	1	0	0	2	2	2	2	3	2	2	2	1	2	1	1	32.881	0	2823800	0	0	5571000	14318000	14051000	8663300	24686000	12732000	10643000	15562000	4903900	4906800	4424800	3860700	127146300
Thioredoxin domain-containing protein 5	TXNDC5	0	1	0	0	3	1	0	0	4	3	0	0	1	2	0	0	40.369	0	3471600	0	0	33474000	0	0	0	47103000	19549000	0	0	6317000	16991000	0	0	126905600
Luc7-like protein 3	LUC7L3	1	1	2	2	2	1	2	1	2	2	2	2	2	0	2	2	58.22	4154700	4638600	6785900	9333800	0	6845300	9815500	5784200	9027500	10502000	13644000	9811100	9019500	0	14362000	13059000	126783100
Proline-, glutamic acid- and leucine-rich protein 1	PELP1	0	0	0	0	0	0	0	0	2	1	2	2	4	0	0	0	124.94	0	0	0	0	0	0	0	0	11090000	36661000	44293000	14006000	20690000	0	0	0	126740000
Dolichol-phosphate mannosyltransferase subunit 1	DPM1	1	3	1	0	3	3	2	2	3	1	4	5	4	2	1	1	32.426	6599600	7376100	5419300	0	7186700	8556100	16725000	12006000	16682000	2177100	6119600	20647000	10201000	1579700	2810000	1855700	125940900
NADH dehydrogenase [ubiquinone] iron-sulfur protein 3, mitochondrial	NDUFS3	2	2	0	0	6	2	1	1	3	4	2	2	0	1	1	0	30.241	6081100	4276500	0	0	15895000	16963000	3745400	3113800	19254000	21579000	10820000	13039000	0	6241600	4702100	0	125710500
Eukaryotic translation initiation factor 3 subunit I	EIF3I	0	0	0	0	0	0	0	1	0	1	2	4	0	2	1	0	36.501	0	0	0	0	0	0	0	0	0	0	26768000	82260000	0	12116000	4363800	0	125507800
Very-long-chain (3R)-3-hydroxyacyl-CoA dehydratase 2	PTPLB	0	0	0	0	1	0	0	1	1	0	1	2	1	2	2	1	28.368	0	0	0	0	5041300	0	0	15857000	7593900	0	5972800	16153000	17381000	26312000	21687000	8889400	124887400
HIV Tat-specific factor 1	HTATSF1	0	0	0	0	0	0	1	0	0	2	2	3	2	1	0	1	85.852	0	0	0	0	0	0	0	0	0	8879300	22187000	24898000	36028000	29669000	0	2098000	123759300
AP-2 complex subunit alpha-1	AP2A1	0	0	0	0	0	1	0	0	1	0	0	0	6	5	2	7	105.36	0	0	0	0	0	1263300	0	0	802410	0	0	0	48053000	35081000	4853800	33063000	123116510
Structural maintenance of chromosomes protein 3	SMC3	0	0	0	0	2	4	5	3	1	1	0	0	3	3	0	0	141.54	0	0	0	0	18229000	33113000	16439000	13894000	5180900	6858500	0	0	9727400	19240000	0	0	122681800
Eukaryotic translation initiation factor 3 subunit F	EIF3F	1	0	0	2	0	1	1	2	3	1	1	4	0	1	1	2	37.563	2616700	0	0	5607000	0	3113800	3604200	10762000	25614000	12687000	9023200	28400000	0	2132700	2362400	16000000	121923000
Prostaglandin E synthase 3	PTGES3	0	0	0	0	0	0	0	0	0	0	0	0	1	1	3	1	19.155	0	0	0	0	0	0	0	0	0	0	0	0	38986000	9921200	56101000	16067000	121075200
Unconventional myosin-VI	MYO6	0	0	0	0	4	7	4	2	0	0	0	0	1	2	0	0	149.87	0	0	0	0	16791000	67492000	20400000	7303500	0	0	0	0	2646100	5704600	0	0	120337200
ATP-dependent 6-phosphofructokinase, liver type	PFKL	0	0	1	1	1	2	1	1	1	2	3	1	0	2	0	1	85.018	0	0	6938500	5243200	5559200	13610000	8899200	7097200	5897900	17092000	22196000	4346200	0	12796000	0	10371000	120046400
FUN14 domain-containing protein 2	FUNDC2	0	0	0	0	0	0	0	0	0	0	0	0	1	3	1	3	20.675	0	0	0	0	0	0	0	0	0	0	0	0	12916000	47938000	9441100	48291000	118586100
Transitional endoplasmic reticulum ATPase	VCP	0	0	0	0	6	5	4	2	2	3	1	2	1	2	1	1	89.321	0	0	0	0	40638000	20677000	8419500	5213600	8321500	15200000	4626600	3865400	1142900	5615500	754310	1302900	115777210
Glyceraldehyde-3-phosphate dehydrogenase	GAPDH	0	0	0	0	5	3	2	0	4	5	2	1	1	2	0	0	36.053	0	0	0	0	22875000	11834000	6857500	0	24044000	44430000	0	0	0	4640800	0	0	114681300
Ubiquitin-like protein ATG12	ATG12	0	0	0	0	1	1	0	0	1	1	1	0	0	2	0	0	15.113	0	0	0	0	6738800	5379200	0	0	33046000	17781000	12342000	0	0	39174000	0	0	114461000
Translocation protein SEC62	SEC62	0	0	0	0	0	0	2	0	3	2	2	1	0	0	0	1	45.861	0	0	0	0	0	0	32220000	0	32802000	1398500	26584000	16546000	0	0	0	4562200	114112700
Rap1 GTPase-activating protein 1	RAP1GAP	0	0	0	0	0	0	0	0	4	5	1	3	1	1	0	0	66.98	0	0	0	0	0	0	0	0	32472000	63308000	3468500	11082000	1451600	2176900	0	0	113959000
Serine/threonine-protein kinase ULK1	ULK1	0	0	0	0	4	4	0	1	3	8	4	2	0	0	0	0	112.63	0	0	0	0	15709000	18206000	0	0	16388000	35263000	20697000	6019500	0	0	0	0	112282500
Histone deacetylase complex subunit SAP18	SAP18	0	0	0	0	0	0	1	1	1	0	0	0	1	1	1	0	19.526	0	0	0	0	0	0	31767000	26370000	24572000	0	0	0	2853700	19659000	6765600	0	111987300
Protein transport protein Sec61 subunit alpha isoform 1;Protein transport protein Sec61 subunit alpha isoform 2	SEC61A1	0	0	0	0	1	1	0	1	1	1	0	1	2	2	0	1	52.949	0	0	0	0	9159000	11278000	0	0	12095000	1523700	0	35237000	13349000	27287000	0	1781600	111710300
Protein FAM134C	FAM134C	0	0	0	0	1	1	0	0	1	0	0	0	2	3	2	3	51.396	0	0	0	0	8023900	9325000	0	0	2617200	0	0	0	22336000	27682000	21850000	18854000	110688100
Protein Red	IK	0	0	0	1	2	2	2	2	2	1	2	2	0	1	1	1	65.654	0	0	0	425790	11113000	14749000	11440000	11260000	17790000	10813000	15386000	10621000	0	2531400	1870900	2487100	110487190
E3 ubiquitin-protein ligase Praja-2	PJA2	0	0	0	0	0	0	0	0	0	0	0	0	2	4	1	0	76.09	0	0	0	0	0	0	0	0	0	0	0	0	38863000	65353000	6212700	0	110428700
Zinc finger protein 706	ZNF706	0	1	2	1	1	1	0	0	1	1	1	1	0	0	0	1	8.4977	0	6436400	18019000	6302000	8825300	9999800	0	0	12353000	14956000	10319000	11366000	0	0	0	11545000	110121500
F-actin-capping protein subunit beta	CAPZB	1	1	0	0	3	2	2	2	1	2	1	1	0	1	0	0	29.295	4379100	2978200	0	0	22239000	19230000	4818700	14157000	6788100	16873000	10571000	4874200	0	3018400	0	0	109926700
cAMP-dependent protein kinase catalytic subunit beta;cAMP-dependent protein kinase catalytic subunit alpha	PRKACB	0	0	0	0	1	1	1	1	1	1	1	0	1	2	0	0	39.236	0	0	0	0	14273000	14832000	4902200	6169300	8764800	15658000	6698600	0	12183000	25571000	0	0	109051900
Desmoglein-1	DSG1	0	0	0	0	0	0	6	0	0	0	0	0	0	0	0	0	113.75	0	0	0	0	0	0	108880000	0	0	0	0	0	0	0	0	0	108880000
Sideroflexin-1	SFXN1	1	1	2	1	1	1	1	1	1	1	1	1	1	1	1	0	16.555	5021300	5955600	5468200	2843000	11075000	8331400	5448900	3377600	11398000	8717400	5467900	8029000	12754000	6418600	6574700	0	106880600
NAD(P)H dehydrogenase [quinone] 1	NQO1	0	0	0	0	2	3	0	0	4	2	1	1	0	0	0	0	22.793	0	0	0	0	19412000	29175000	0	0	44850000	6197800	6293100	0	0	0	0	0	105927900
Protein disulfide-isomerase A3	PDIA3	2	1	3	1	2	1	0	1	0	2	0	1	2	2	1	1	56.782	7798600	5541300	16955000	6532300	16129000	6037500	0	3612500	0	18959000	0	2718800	10242000	4724200	3159300	3428300	105837800
Erlin-2	ERLIN2	0	0	0	0	0	0	0	0	2	0	0	0	3	2	1	2	37.725	0	0	0	0	0	0	0	0	9984100	0	0	0	39326000	23015000	10097000	23377000	105799100
Surfeit locus protein 4	SURF4	0	0	0	0	0	2	0	1	2	2	2	2	2	3	2	3	21.127	0	0	0	0	0	7426800	0	3086000	905030	11240000	7173300	12811000	6058600	23189000	12118000	21753000	105760730
Apoptosis-inducing factor 1, mitochondrial	AIFM1	0	0	0	0	2	1	1	1	4	3	1	3	1	1	1	0	66.294	0	0	0	0	1585800	0	5893400	4840600	36764000	19339000	8230100	22894000	2134600	1957500	2093900	0	105732900
Major centromere autoantigen B	CENPB	0	0	0	0	3	2	0	0	3	5	2	2	1	0	0	0	65.171	0	0	0	0	14841000	9143700	0	0	24736000	37776000	10398000	8794900	0	0	0	0	105689600
RNA-binding protein 25	RBM25	2	3	1	3	1	3	1	0	1	2	0	1	2	3	2	4	100.18	5929800	7880500	2720000	7922700	3071200	15784000	1659400	0	2688400	11403000	0	2318600	6292900	12532000	9581300	15204000	104987800
E3 ubiquitin-protein ligase ARIH1	ARIH1	0	0	0	0	0	0	0	0	0	0	0	0	3	3	3	3	64.117	0	0	0	0	0	0	0	0	0	0	0	0	26450000	18152000	34729000	25486000	104817000
ATP-dependent (S)-NAD(P)H-hydrate dehydratase	CARKD	0	0	0	0	4	2	0	0	2	5	2	3	0	0	0	0	36.576	0	0	0	0	12577000	7452300	0	0	13137000	47557000	3188200	19298000	0	0	0	0	103209500
E3 ubiquitin-protein ligase RAD18	RAD18	0	0	0	0	0	0	0	0	0	0	0	0	2	3	4	2	56.222	0	0	0	0	0	0	0	0	0	0	0	0	8545700	39134000	32683000	20956000	101318700
RNA-binding protein 8A	RBM8A	0	0	1	1	0	0	1	1	1	0	1	0	0	1	0	1	19.76	0	0	5916700	9472600	0	0	14705000	0	14459000	0	17712000	0	0	24594000	0	14231000	101090300
5-AMP-activated protein kinase catalytic subunit alpha-1	PRKAA1	0	0	0	0	2	4	2	4	0	0	0	0	0	0	0	0	64.009	0	0	0	0	19704000	33398000	17431000	30419000	0	0	0	0	0	0	0	0	100952000
Paraspeckle component 1	PSPC1	0	0	0	0	4	5	1	1	1	0	0	0	3	1	0	1	45.57	0	0	0	0	30501000	46270000	3799100	3840600	2481700	0	0	0	11168000	2539800	0	0	100600200
40S ribosomal protein S24	RPS24	0	0	0	0	0	1	1	1	1	0	1	1	1	1	1	0	15.197	0	0	0	0	0	9437600	11472000	17029000	10866000	0	0	27249000	8535300	8032500	6095800	0	98717200
Poly(rC)-binding protein 1	PCBP1	2	1	0	2	1	1	0	0	0	1	1	0	0	1	0	1	37.497	19030000	6167700	0	13784000	9579100	11755000	0	0	0	13246000	8115500	0	0	10132000	0	6387300	98196600
Casein kinase II subunit alpha 3;Casein kinase II subunit alpha	CSNK2A1	2	1	0	0	2	2	1	1	0	3	0	0	3	2	2	4	45.31	6426400	4658800	0	0	9520700	11962000	6199800	4019500	0	15597000	0	0	14955000	3591900	8151300	11530000	96612400
Transmembrane protein 43	TMEM43	0	0	0	0	2	2	1	1	1	4	1	2	4	2	1	1	44.875	0	0	0	0	10452000	5321500	3102500	3550500	5200300	17734000	2859000	7746600	17940000	14045000	6808400	744370	95504170
Serine/arginine-rich splicing factor 11	SRSF11	1	1	1	1	1	1	0	0	1	1	1	0	2	1	1	1	42.316	5587500	5089600	5997600	6014300	5664000	7600000	0	0	4039100	6721500	8333600	0	9594500	5892200	13535000	10400000	94468900
14-3-3 protein theta	YWHAQ	0	0	0	0	3	2	1	1	1	1	0	0	3	3	3	1	27.764	0	0	0	0	13611000	12737000	8351200	4890600	0	0	0	0	17385000	16291000	12459000	8621100	94345900
Treacle protein	TCOF1	0	0	1	0	1	1	3	2	1	2	1	1	1	3	0	1	144.31	0	0	3797400	0	10735000	4504100	17473000	8304300	9893200	6030000	9351600	0	0	19315000	0	3882400	93286000
Ribosome biogenesis protein BOP1	BOP1	0	0	0	0	2	6	1	1	0	0	0	0	1	0	2	0	83.629	0	0	0	0	14424000	53734000	2623000	4216200	0	0	0	0	13662000	0	4448100	0	93107300
Pre-mRNA-splicing factor 38B	PRPF38B	0	0	1	1	0	3	2	2	0	1	1	1	1	3	2	2	64.467	0	0	5301600	1217300	0	19989000	8198800	9896700	0	1393400	1632400	8658500	1444700	17802000	9985700	7101400	92621500
Extended synaptotagmin-1	ESYT1	0	1	0	2	2	2	0	1	2	2	2	1	3	4	2	2	122.85	0	2467800	0	2438000	6715900	5912700	0	3138700	6534300	9713200	5264300	4468300	8726300	18613000	8771800	8852700	91617000
Serologically defined colon cancer antigen 3	SDCCAG3	0	0	0	0	0	0	0	0	0	0	0	0	3	4	1	3	40.058	0	0	0	0	0	0	0	0	0	0	0	0	29915000	27565000	8332400	25621000	91433400
40S ribosomal protein S27;40S ribosomal protein S27-like	RPS27L	0	0	0	0	1	1	1	1	0	0	0	1	0	1	1	1	11.345	0	0	0	0	9533300	0	15411000	13182000	0	0	0	13947000	0	18390000	10303000	10498000	91264300
Dolichyl-diphosphooligosaccharide--protein glycosyltransferase subunit 2	RPN2	1	1	0	0	4	2	1	1	2	4	2	1	3	4	2	2	67.723	846130	1324500	0	0	10059000	7188900	1292200	1975100	6235100	17746000	3863000	1775100	10671000	16701000	6441900	4775500	90894430
Mitochondrial import inner membrane translocase subunit TIM50	TIMM50	1	2	0	1	2	2	1	1	2	2	1	1	2	2	1	1	11.866	2422300	4807700	0	2975700	7786800	10763000	2807800	2678800	8881800	10303000	5971500	6317700	6673100	8006800	5842000	4309300	90547300
Transcription elongation factor B polypeptide 2	TCEB2	1	2	1	0	2	3	1	1	0	2	3	1	1	1	1	1	12.527	0	3683700	0	0	6685300	30373000	0	0	0	13782000	16985000	0	18406000	0	0	0	89915000
Serine/threonine-protein phosphatase PP1-alpha catalytic subunit;Serine/threonine-protein phosphatase;Serine/threonine-protein phosphatase PP1-gamma catalytic subunit;Serine/threonine-protein phosphatase PP1-beta catalytic subunit	PPP1CA	1	1	0	1	3	3	1	2	2	2	2	1	5	5	3	4	37.512	0	0	0	0	4806000	3361200	0	0	4168900	3973900	0	0	31405000	17986000	8226600	15268000	89195600
Pre-rRNA-processing protein TSR1 homolog	TSR1	0	0	0	0	1	2	0	0	2	3	3	1	5	0	2	1	91.809	0	0	0	0	3804500	7828100	0	0	3395200	15914000	14096000	5755200	21158000	0	11512000	4849200	88312200
Vacuolar protein sorting-associated protein 26B	VPS26B	0	0	0	0	0	0	0	0	2	3	2	2	1	1	1	1	39.154	0	0	0	0	0	0	0	0	22935000	26242000	10163000	7276800	6412800	5429200	4240000	5510100	88208900
	LOC102288414	0	0	0	0	1	1	1	1	0	1	1	1	0	1	0	1	11.6	0	0	0	0	11314000	16392000	17304000	13128000	0	6169600	6555000	6712800	0	5363200	0	4594000	87532600
CCAAT/enhancer-binding protein zeta	CEBPZ	0	0	0	0	3	4	1	0	0	0	0	0	3	3	2	2	114.16	0	0	0	0	8395100	16650000	1568300	0	0	0	0	0	30298000	17615000	6646300	5328000	86500700
Cysteine-rich PDZ-binding protein	CRIPT	1	1	1	1	0	0	1	1	1	1	0	1	1	1	1	1	11.216	6765700	9017900	4708500	5944400	0	0	7846900	7406800	5109200	12048000	0	5635700	5641300	4975700	5655000	3963100	84718200
Vacuolar protein sorting-associated protein 26A	VPS26A	0	0	0	0	0	0	0	0	1	2	3	0	1	1	0	0	26.197	0	0	0	0	0	0	0	0	19046000	31914000	17969000	0	9312000	5725300	0	0	83966300
Ribonuclease inhibitor	RNH1	0	0	0	0	0	0	0	0	0	0	0	0	1	5	1	1	49.973	0	0	0	0	0	0	0	0	0	0	0	0	11369000	52074000	9885800	10534000	83862800
60S ribosomal protein L7-like 1	RPL7L1	0	0	0	0	3	3	1	2	1	0	0	0	2	2	0	0	28.661	0	0	0	0	25830000	28593000	4955800	11305000	879080	0	0	0	5395800	6787600	0	0	83746280
Protein S100-A9	S100A9	0	0	0	0	0	0	0	0	4	0	0	0	0	0	0	0	13.242	0	0	0	0	0	0	0	0	83605000	0	0	0	0	0	0	0	83605000
RNA-binding protein 12B	RBM12B	0	0	0	0	0	0	0	0	0	0	0	0	2	3	0	1	102.7	0	0	0	0	0	0	0	0	0	0	0	0	26866000	54695000	0	1820500	83381500
Protein mago nashi homolog;Protein mago nashi homolog 2	MAGOHB	0	0	0	0	2	2	0	0	2	2	1	1	1	2	1	2	11.799	0	0	0	0	3682000	14164000	0	0	16053000	16792000	3173300	2955100	5858200	12584000	4631000	3223700	83116300
X-ray repair cross-complementing protein 6	XRCC6	1	0	0	0	0	1	0	1	0	1	0	0	4	3	2	1	64.283	3521400	0	0	0	0	3480200	0	3146000	0	2363600	0	0	31543000	15174000	15559000	8223700	83010900
ATP-binding cassette sub-family D member 3	ABCD3	0	0	0	0	1	1	1	1	3	2	1	2	1	5	2	1	75.475	0	0	0	0	2587100	2037300	1369700	1259900	3804500	12279000	2806000	10252000	3585900	24420000	12352000	4370600	81124000
Heterogeneous nuclear ribonucleoprotein U-like protein 1	HNRNPUL1	0	1	0	0	2	3	2	1	1	1	0	0	0	1	2	1	71.611	0	2234400	0	0	13873000	18074000	10814000	7351700	5655200	6237500	0	0	0	4022200	10064000	2639600	80965600
Delta(24)-sterol reductase	DHCR24	0	0	0	0	1	1	2	2	1	1	2	2	2	2	2	1	54.75	0	0	0	0	2637500	3640100	7420300	5399800	2542200	4796400	9433500	7619000	10375000	10918000	10321000	5710800	80813600
Transmembrane protein 97	TMEM97	0	0	0	0	1	0	1	1	1	1	1	1	1	1	1	0	10.976	0	0	0	0	12241000	0	4328200	4386800	6464900	17477000	10117000	0	5613500	11225000	8865900	0	80719300
40S ribosomal protein S27	RPS27	0	0	0	0	3	1	1	3	0	0	0	1	0	0	1	0	9.461	0	0	0	0	18595000	0	5110700	30550000	0	0	0	12209000	0	0	14006000	0	80470700
Acyl-CoA desaturase	SCD	0	0	0	0	1	1	1	0	1	1	1	0	0	0	1	0	41.522	0	0	0	0	9373000	10977000	9145000	0	8934800	13063000	12237000	0	0	0	14835000	0	78564800
U4/U6.U5 tri-snRNP-associated protein 1	SART1	0	0	1	0	1	2	1	2	0	2	1	0	0	2	1	0	90.254	0	0	2003900	0	3458100	11229000	2916700	39188000	0	2399400	0	0	0	10118000	6501800	0	77814900
AP-2 complex subunit beta	AP2B1	0	0	0	0	0	0	0	0	0	0	0	1	7	3	2	2	101.33	0	0	0	0	0	0	0	0	0	0	0	2332900	45058000	14428000	11027000	4901300	77747200
Ribosome biogenesis protein BRX1 homolog	BRIX1	0	0	0	0	1	3	1	0	0	3	2	1	2	1	1	2	41.401	0	0	0	0	8032800	17369000	7161800	0	0	12315000	10923000	3342100	6986800	3551000	2806600	4717600	77205700
	MRPL12	1	0	0	0	0	0	1	1	0	3	1	2	1	1	2	0	48.099	2303600	0	0	0	0	0	8556200	7473300	0	18758000	8559200	5875000	4948500	8450000	11932000	0	76855800
Cytochrome b-c1 complex subunit 9	UQCR10	0	0	0	0	2	2	1	1	2	1	1	1	1	1	1	1	7.3084	0	0	0	0	18990000	5196600	3679200	1873700	13544000	4681800	4477500	5297100	3857400	5818800	4623200	4431400	76470700
Pyruvate kinase PKLR;Pyruvate kinase;Pyruvate kinase PKM	PKLR	1	0	2	0	0	0	0	1	0	0	0	0	0	0	0	1	58.494	11479000	0	22254000	0	0	0	0	37710000	0	0	0	0	0	0	0	4693000	76136000
Nucleolar complex protein 2 homolog	NOC2L	0	0	0	0	4	2	1	1	0	0	0	0	1	3	3	1	84.918	0	0	0	0	19331000	15944000	4693400	2918600	0	0	0	0	5679600	14047000	9326700	4090600	76030900
Flap endonuclease 1	FEN1	1	1	1	0	1	1	1	0	1	3	1	2	0	1	0	0	42.592	4776400	4692900	2848500	0	0	5717900	5909900	0	6201900	23612000	8031100	9043600	0	5144200	0	0	75978400
ATP-dependent RNA helicase DDX1	DDX1	1	0	1	0	4	3	3	3	1	1	2	1	3	1	3	2	82.431	859490	0	1371200	0	14412000	11961000	7773100	6668300	2112700	2997600	4425300	1726800	7582300	844700	7606600	5093300	75434390
COP9 signalosome complex subunit 2	COPS2	0	0	0	0	0	0	0	0	0	0	0	0	3	3	1	3	51.596	0	0	0	0	0	0	0	0	0	0	0	0	15398000	28809000	8244300	22482000	74933300
	MPV17	0	0	0	0	0	0	0	0	0	0	0	0	1	0	1	0	12.411	0	0	0	0	0	0	0	0	0	0	0	0	20242000	0	54388000	0	74630000
Keratin, type I cytoskeletal 17	KRT17	0	0	0	0	0	0	0	0	4	0	0	0	0	0	0	0	48.105	0	0	0	0	0	0	0	0	74355000	0	0	0	0	0	0	0	74355000
Protein LTV1 homolog	LTV1	0	0	0	0	0	0	0	0	1	0	1	0	4	2	1	0	54.854	0	0	0	0	0	0	0	0	0	0	6440500	0	49207000	18501000	0	0	74148500
Extended synaptotagmin-2	ESYT2	0	1	1	0	0	0	0	1	1	2	1	1	2	1	2	3	98.008	0	1440500	1926300	0	0	0	0	0	1385800	8927100	4379200	6148000	11145000	2775300	11754000	23802000	73683200
60S ribosomal protein L26-like 1	RPL26L1	0	0	0	0	1	1	1	1	1	0	0	1	0	0	0	0	15.207	0	0	0	0	10754000	0	13534000	29550000	8210300	0	0	11351000	0	0	0	0	73399300
Activated RNA polymerase II transcriptional coactivator p15	SUB1	2	0	0	0	0	0	0	1	1	0	0	0	1	0	0	0	14.395	32257000	0	0	0	0	0	0	5672800	23205000	0	0	0	12214000	0	0	0	73348800
RNA-binding protein PNO1	PNO1	0	0	0	0	1	2	0	0	0	1	2	0	2	2	1	1	27.924	0	0	0	0	8282800	8903600	0	0	0	7541800	10187000	0	15178000	10646000	6437600	6104800	73281600
Microsomal glutathione S-transferase 2	MGST2	0	0	0	0	1	0	1	0	1	1	0	1	1	1	1	1	8.3587	0	0	0	0	7826700	0	7442400	0	8613600	8398300	0	8427900	7598100	9258400	7230800	7454700	72250900
Heparan sulfate 2-O-sulfotransferase 1	HS2ST1	0	0	0	0	0	0	0	0	0	0	0	0	0	0	1	2	26.757	0	0	0	0	0	0	0	0	0	0	0	0	0	0	25877000	46290000	72167000
U1 small nuclear ribonucleoprotein C	SNRPC	0	0	0	0	1	1	0	1	0	0	0	0	0	1	1	1	17.394	0	0	0	0	12093000	14420000	0	8151500	0	0	0	0	0	18867000	9907200	8660900	72099600
Pre-mRNA-splicing factor 38A	PRPF38A	1	2	0	0	4	2	2	3	2	5	4	3	2	3	4	3	37.476	0	0	0	0	0	0	0	0	0	61486000	0	0	0	0	9453500	0	70939500
Myotubularin-related protein 4	MTMR4	0	0	0	0	1	0	0	0	0	1	1	0	1	2	2	1	126.67	0	0	0	0	15170000	0	0	0	0	5621800	4652300	0	7621700	12299000	18293000	6962000	70619800
Nucleolar protein 58	NOP58	0	0	0	0	2	1	1	1	1	1	0	1	0	1	1	0	21.219	0	0	0	0	19591000	13433000	5382700	5434700	5888300	6093800	0	3823400	0	5326800	5304400	0	70278100
Pre-mRNA-processing factor 6	PRPF6	0	0	0	0	2	2	1	1	0	1	2	3	0	0	0	0	102.43	0	0	0	0	8883800	11498000	3909800	7258400	0	5815100	12539000	19423000	0	0	0	0	69327100
Myosin-9	MYH9	0	0	0	1	1	2	1	1	1	0	0	0	0	1	0	0	226.53	0	0	0	1491700	0	7784500	4334300	1040100	7507200	0	0	0	0	46584000	0	0	68741800
Monofunctional C1-tetrahydrofolate synthase, mitochondrial	MTHFD1L	0	0	0	0	4	2	0	0	4	4	1	0	0	0	0	0	99.31	0	0	0	0	11566000	8892000	0	0	21124000	22345000	4613400	0	0	0	0	0	68540400
Coatomer subunit beta	COPB2	1	2	1	0	2	2	1	0	2	1	1	2	0	1	2	0	99.045	3643400	4205400	1529200	0	6894700	10520000	3268600	0	9566700	6669800	4220800	6468800	0	4669200	6663900	0	68320500
B-cell receptor-associated protein 31	BCAP31	0	0	0	0	1	0	0	0	0	1	1	1	0	0	0	0	27.991	0	0	0	0	9992000	0	0	0	0	17581000	11045000	28944000	0	0	0	0	67562000
Mannosyl-oligosaccharide glucosidase	MOGS	0	0	0	0	3	2	2	1	3	1	2	1	1	1	1	0	80.702	0	0	0	0	13699000	12680000	11083000	3011900	7035900	3091300	6330800	2083100	3040700	1749000	2836400	0	66641100
Serrate RNA effector molecule homolog	SRRT	1	2	0	0	2	2	0	1	0	0	0	0	1	1	0	0	96.221	7770400	10837000	0	0	12547000	14374000	0	6340000	0	0	0	0	8014200	6628100	0	0	66510700
RRP15-like protein	RRP15	0	0	0	0	2	3	2	0	0	0	0	0	2	1	1	1	31.484	0	0	0	0	12960000	16690000	16758000	0	0	0	0	0	9401800	2044400	6129200	2217400	66200800
Suppressor of SWI4 1 homolog	PPAN	0	0	0	0	1	3	1	2	0	0	0	0	1	0	1	0	23.555	0	0	0	0	7542100	22196000	9654400	14527000	0	0	0	0	7117000	0	4875900	0	65912400
Protein furry homolog-like	FRYL	0	0	0	0	0	0	0	0	3	5	7	2	3	1	3	3	339.59	0	0	0	0	0	0	0	0	5332400	12408000	26451000	1283500	6562000	2194300	6133500	4292500	64657200
ATP-dependent zinc metalloprotease YME1L1	YME1L1	0	0	0	0	2	2	1	0	2	3	1	1	0	0	0	0	75.981	0	0	0	0	7675100	14231000	5863900	0	9784000	15726000	5645000	5231700	0	0	0	0	64156700
28S ribosomal protein S7, mitochondrial	MRPS7	2	0	0	0	1	1	1	0	1	2	1	0	1	1	0	1	18.274	1992400	0	0	0	8653000	5535200	4101900	0	5806100	17326000	5998500	0	4001600	5917500	0	4197600	63529800
Protein RCC2	RCC2	1	2	2	1	2	0	1	2	1	0	1	1	0	1	0	0	56.084	2969400	4320800	7742900	2324500	11437000	0	5754500	9479200	3898000	0	4774800	5938300	0	4690000	0	0	63329400
Zinc finger CCCH domain-containing protein 18	ZC3H18	1	0	1	0	0	2	0	0	2	1	0	1	0	0	0	0	108.94	3942000	0	2954300	0	0	11135000	0	0	15317000	10086000	0	19848000	0	0	0	0	63282300
Microsomal glutathione S-transferase 1	MGST1	0	0	0	0	1	0	0	0	0	1	0	0	0	1	1	1	8.8863	0	0	0	0	9387500	0	0	0	0	12700000	0	0	0	18944000	9286100	12716000	63033600
Eukaryotic translation initiation factor 2 subunit 1	EIF2S1	0	0	0	0	1	2	2	1	0	0	0	0	0	0	0	0	36.112	0	0	0	0	1254200	19502000	29867000	11868000	0	0	0	0	0	0	0	0	62491200
Protein-L-isoaspartate O-methyltransferase;Protein-L-isoaspartate(D-aspartate) O-methyltransferase	PCMT1	1	1	0	0	0	1	0	0	0	1	1	0	0	1	0	1	26.626	28219000	10525000	0	0	0	6382700	0	0	0	0	7238900	0	0	6405000	0	3360200	62130800
Heterogeneous nuclear ribonucleoprotein D-like	HNRNPDL	1	0	0	0	1	2	0	0	0	0	0	0	1	2	1	2	40.04	3238700	0	0	0	5056100	9827000	0	0	0	0	0	0	5853200	15895000	11325000	10376000	61571000
40S ribosomal protein SA	RPSA	1	1	0	0	1	1	0	0	1	1	0	0	1	2	0	0	29.505	3724200	3935100	0	0	9373700	9472500	0	0	9041700	7963200	0	0	8865000	8721400	0	0	61096800
X-ray repair cross-complementing protein 5	XRCC5	0	1	0	0	3	1	0	0	1	0	1	0	3	4	4	1	82.704	0	1226200	0	0	6445000	5562900	0	0	2957300	0	5972900	0	10818000	10037000	14868000	2926200	60813500
E3 ubiquitin-protein ligase SIAH1	SIAH1	1	1	0	1	1	1	1	1	1	1	0	0	0	1	0	0	31.123	6282600	5597000	0	3257500	7181400	6887700	3561800	4977900	0	9204600	0	0	0	13489000	0	0	60439500
Fatty aldehyde dehydrogenase	ALDH3A2	0	0	0	0	0	1	0	0	1	1	1	0	0	1	0	1	18.483	0	0	0	0	0	11742000	0	0	12998000	4174200	9057700	0	0	11560000	0	10069000	59600900
Signal peptidase complex subunit 2	SPCS2	0	0	0	0	1	0	0	0	1	1	1	1	1	1	0	1	10.163	0	0	0	0	7721200	0	0	0	7197000	12443000	7295000	9703200	5907700	5090700	0	3562900	58920700
NAD-dependent protein deacetylase sirtuin-1;SirtT1 75 kDa fragment	SIRT1	0	0	0	0	2	1	0	0	0	1	0	0	1	2	2	1	61.065	0	0	0	0	7145300	5046600	0	0	0	6430800	0	0	9284200	12067000	12535000	5556800	58065700
Eukaryotic translation initiation factor 3 subunit M	EIF3M	0	0	0	0	0	0	0	0	0	2	2	1	0	0	1	2	27.865	0	0	0	0	0	0	0	0	0	11607000	17086000	13839000	0	0	7311700	7104600	56948300
Ribosome biogenesis protein WDR12	WDR12	0	0	0	0	2	3	2	0	0	1	0	0	1	1	1	1	47.707	0	0	0	0	13545000	21230000	7224700	0	0	2790700	0	0	5051000	2499500	2380600	1516100	56237600
T-box brain protein 1	TBR1	0	1	1	1	0	1	1	1	1	1	1	1	1	1	0	1	74.052	0	5649300	2296500	4347900	0	5770000	3307800	2591100	5736000	5843400	3249400	2678200	4586100	6080800	0	3619000	55755500
STE20/SPS1-related proline-alanine-rich protein kinase	STK39	2	0	0	1	1	0	3	2	1	0	1	0	0	0	0	0	57.937	21661000	0	0	0	5033900	0	5044700	10372000	2807700	0	9248100	0	0	0	0	0	54167400
Protein LYRIC	MTDH	0	0	0	0	2	1	1	1	1	0	1	0	1	0	1	1	57.521	0	0	0	0	16507000	8005400	5781500	7841000	0	0	3193600	0	4671200	0	4262700	3887000	54149400
Calcium uptake protein 2, mitochondrial	MICU2	0	0	0	0	1	1	1	0	2	1	1	0	0	0	0	0	49.666	0	0	0	0	5218900	2525500	2972800	0	27854000	2464100	12862000	0	0	0	0	0	53897300
Voltage-dependent anion-selective channel protein 2	VDAC2	0	0	0	0	0	2	0	0	0	1	1	1	1	2	1	2	30.412	0	0	0	0	0	11677000	0	0	0	3206800	3001500	3006000	5829400	8120000	9081200	9792700	53714600
Protein SON	SON	1	0	0	0	1	1	1	0	0	1	1	0	0	1	0	0	159.91	5639800	0	0	0	7401800	8070500	5926800	0	0	7509300	10735000	0	0	6408900	0	0	51692100
Desmocollin-1	DSC1	0	0	0	0	0	0	4	0	0	0	0	0	0	0	0	0	93.834	0	0	0	0	0	0	51421000	0	0	0	0	0	0	0	0	0	51421000
U1 small nuclear ribonucleoprotein A	SNRPA	0	0	0	1	0	0	0	0	0	1	0	0	1	0	1	1	28.388	0	0	0	5200600	0	0	0	0	0	10763000	0	0	13101000	0	11359000	10710000	51133600
Up-regulated during skeletal muscle growth protein 5	USMG5	1	0	0	0	1	1	0	0	1	1	1	0	1	1	0	0	6.4575	4678700	0	0	0	0	11483000	0	0	11466000	6276800	8943000	0	4933300	2678900	0	0	50459700
AP-1 complex subunit gamma-1	AP1G1	0	0	0	0	0	0	0	0	0	0	0	0	5	2	2	1	91.35	0	0	0	0	0	0	0	0	0	0	0	0	30942000	9894100	7001900	2566700	50404700
Peptidyl-prolyl cis-trans isomerase FKBP8	FKBP8	0	0	0	0	0	1	0	1	0	0	0	0	2	2	5	2	27.545	0	0	0	0	0	0	0	0	0	0	0	0	7328200	8385500	23761000	10562000	50036700
Mitochondrial 2-oxoglutarate/malate carrier protein	SLC25A11	0	1	0	0	0	4	1	2	0	3	3	3	0	1	0	0	32.182	0	1767200	0	0	0	12832000	2332000	4814300	0	7167600	10830000	8841600	0	1403300	0	0	49988000
COP9 signalosome complex subunit 6	COPS6	0	0	0	0	0	0	0	0	0	0	0	0	1	1	4	0	36.064	0	0	0	0	0	0	0	0	0	0	0	0	3735300	13594000	32419000	0	49748300
28S ribosomal protein S16, mitochondrial	MRPS16	0	0	0	0	2	0	1	0	0	2	1	0	0	0	0	0	11.15	0	0	0	0	18448000	0	5025400	0	0	18389000	7474700	0	0	0	0	0	49337100
Eukaryotic translation initiation factor 2 subunit 2	EIF2S2	0	0	0	0	2	0	2	1	0	0	1	0	0	0	0	0	38.388	0	0	0	0	14212000	0	18676000	10599000	0	0	5516300	0	0	0	0	0	49003300
Nucleoside diphosphate kinase;Nucleoside diphosphate kinase B;Nucleoside diphosphate kinase A	NME1	0	0	1	0	1	2	0	0	0	1	1	0	0	1	0	1	6.5266	0	0	1307100	0	4992400	5899400	0	0	0	10660000	7301100	0	0	10407000	0	8330600	48897600
Splicing factor U2AF 35 kDa subunit	U2AF1	1	1	1	2	1	1	1	1	2	2	0	1	2	0	2	1	27.872	0	0	0	9547800	0	0	9016300	0	10792000	0	0	0	9260500	0	10058000	0	48674600
RNA-binding protein Raly	RALY	0	0	0	0	0	0	0	0	0	0	0	0	2	2	2	1	18.717	0	0	0	0	0	0	0	0	0	0	0	0	16003000	8488200	18149000	5941100	48581300
Heterogeneous nuclear ribonucleoprotein U-like protein 2	HNRNPUL2-BSCL2	1	1	0	1	0	0	0	1	1	1	0	1	1	1	1	1	84.69	2504800	2987700	0	2305900	0	0	0	2305900	3706500	2785500	0	3850000	1819100	9557200	10965000	5329800	48117400
RNA-binding protein NOB1	NOB1	0	0	0	0	2	1	0	0	1	1	0	1	3	2	2	2	46.674	0	0	0	0	4659100	3791400	0	0	3028700	2413600	0	2364800	7185800	6470300	9597900	8580200	48091800
Protein YIPF4	YIPF4	0	0	0	0	0	0	0	0	0	1	0	0	1	1	1	1	6.447	0	0	0	0	0	0	0	0	0	8348900	0	0	10263000	17613000	10691000	0	46915900
Phosphatidylinositol 3,4,5-trisphosphate-dependent Rac exchanger 1 protein	PREX1	0	0	0	0	0	0	0	0	0	0	0	0	1	7	3	6	186.2	0	0	0	0	0	0	0	0	0	0	0	0	1155800	13605000	7804800	24229000	46794600
Keratin, type II cytoskeletal 78	KRT78	0	0	0	0	0	0	4	0	2	0	0	0	0	0	0	0	56.964	0	0	0	0	0	0	35483000	0	11000000	0	0	0	0	0	0	0	46483000
Calcium-binding mitochondrial carrier protein Aralar2	SLC25A13	0	0	0	0	1	2	1	0	0	0	0	1	3	2	1	1	74.175	0	0	0	0	5053300	8628500	5774700	0	0	0	0	2054700	8687400	8973300	4965500	2229200	46366600
Kelch-like protein 24	KLHL24	0	0	0	0	0	1	1	0	1	1	1	1	0	0	0	0	68.361	0	0	0	0	0	5529300	2322000	0	10821000	13348000	7994000	6286700	0	0	0	0	46301000
7-dehydrocholesterol reductase	DHCR7	0	0	0	0	1	1	0	1	0	2	0	0	1	2	1	1	54.489	0	0	0	0	5328900	3479600	0	3918400	0	19276000	0	0	3628500	4126700	4069400	2437000	46264500
Golgin subfamily A member 4	GOLGA4	6	4	0	1	3	1	0	0	0	0	0	0	0	0	0	0	260.32	15116000	10295000	0	813070	18942000	1018800	0	0	0	0	0	0	0	0	0	0	46184870
E3 ubiquitin/ISG15 ligase TRIM25	TRIM25	1	1	0	0	2	2	1	0	3	2	1	1	2	2	1	0	70.973	754000	891090	0	0	7602900	6246100	2338100	0	14087000	2565900	1844300	1078900	3450400	3882100	1202000	0	45942790
Stromal cell-derived factor 2-like protein 1	SDF2L1	1	1	1	1	1	0	0	0	0	0	0	0	0	0	0	0	23.598	7765700	9616000	13002000	11183000	3964700	0	0	0	0	0	0	0	0	0	0	0	45531400
Double-stranded RNA-specific adenosine deaminase	ADAR	0	1	0	0	4	0	1	0	1	1	0	2	1	1	0	1	103.64	0	1474100	0	0	16288000	0	2460300	0	1734400	4378600	0	5487500	7343200	3838400	0	2474800	45479300
CLK4-associating serine/arginine rich protein	CLASRP	1	0	0	0	0	0	0	1	1	1	1	1	0	0	1	1	74.824	2653000	0	0	0	0	0	0	7538000	6955900	5131300	7710500	12308000	0	0	0	3051100	45347800
RNA-binding protein 28	RBM28	0	0	0	0	2	3	1	1	0	1	1	0	2	1	1	1	69.922	0	0	0	0	5424900	12235000	2937600	3581800	0	4064300	1989200	0	8330900	2759100	2566500	1345100	45234400
Putative eukaryotic translation initiation factor 2 subunit 3-like protein;Eukaryotic translation initiation factor 2 subunit 3	EIF2S3L	0	1	0	0	1	2	1	1	0	0	1	0	0	0	0	0	51.228	0	2522300	0	0	6662700	11868000	11373000	6924900	0	0	5781100	0	0	0	0	0	45132000
Probable ubiquitin carboxyl-terminal hydrolase FAF-X;Probable ubiquitin carboxyl-terminal hydrolase FAF-Y	USP9X	5	1	0	0	0	0	1	0	0	2	0	0	0	2	2	0	290.46	13904000	2313700	0	0	0	0	9648400	0	0	3331300	0	0	0	13112000	2555400	0	44864800
F-actin-capping protein subunit alpha-1	CAPZA1	1	0	0	0	2	1	0	1	1	0	1	0	2	0	1	0	32.922	4111100	0	0	0	9030100	0	0	4664800	3515600	0	3456800	0	8203300	0	11804000	0	44785700
RBBP8 N-terminal-like protein	RBBP8NL	0	0	0	0	0	0	0	0	1	1	2	2	0	0	0	0	71.431	0	0	0	0	0	0	0	0	3339000	12230000	14679000	14195000	0	0	0	0	44443000
Hermansky-Pudlak syndrome 3 protein	HPS3	0	0	0	0	3	2	1	1	0	0	0	0	0	0	0	0	94.789	0	0	0	0	23777000	15365000	4284700	0	0	0	0	0	0	0	0	0	43426700
Probable rRNA-processing protein EBP2	EBNA1BP2	0	0	0	0	1	2	0	2	0	1	0	0	0	0	0	1	40.684	0	0	0	0	5477000	30465000	0	7369700	0	0	0	0	0	0	0	0	43311700
Skin-specific protein 32	XP32	0	0	0	0	0	0	1	0	0	0	0	0	0	0	0	0	26.238	0	0	0	0	0	0	42688000	0	0	0	0	0	0	0	0	0	42688000
Plakophilin-3	PKP3	0	0	0	0	1	1	0	0	2	2	1	1	1	1	0	0	87.081	0	0	0	0	3727200	6527000	0	0	10133000	9661300	7293900	0	1972900	3355300	0	0	42670600
28S ribosomal protein S2, mitochondrial	MRPS2	0	0	0	0	1	0	0	1	1	1	0	0	0	0	0	1	33.249	0	0	0	0	8764400	0	0	3684500	20574000	4963700	0	0	0	0	0	4683500	42670100
Caseinolytic peptidase B protein homolog	CLPB	0	0	0	0	1	1	1	0	2	2	1	1	1	0	0	0	54.822	0	0	0	0	807390	1341200	808740	0	16679000	19712000	701410	1102000	852750	0	0	0	42004490
Double-stranded RNA-binding protein Staufen homolog 1	STAU1	0	0	0	0	0	2	3	1	0	0	1	1	1	0	1	1	54.945	0	0	0	0	0	12702000	25252000	0	0	0	0	1060600	1337100	0	1627100	0	41978800
Polyadenylate-binding protein 4	PABPC4	0	0	0	0	0	0	0	0	2	2	0	0	1	0	0	0	67.97	0	0	0	0	0	0	0	0	17916000	20725000	0	0	3330000	0	0	0	41971000
tRNA-splicing ligase RtcB homolog	RTCB	0	0	0	0	2	2	1	1	0	0	0	1	0	1	1	1	55.21	0	0	0	0	6291100	10418000	4672000	7724900	0	0	0	4074800	0	2754900	2732600	3173700	41842000
28S ribosomal protein S29, mitochondrial	DAP3	0	1	0	0	1	3	1	0	1	3	2	0	2	1	0	1	41.044	0	2198700	0	0	1823500	10806000	1579000	0	2415900	7912800	5293700	0	4533100	1743700	0	3523500	41829900
Ankyrin repeat and SOCS box protein 15	ASB15	0	0	0	0	0	0	0	0	0	0	1	0	0	0	0	0	65.798	0	0	0	0	0	0	0	0	0	0	41491000	0	0	0	0	0	41491000
28S ribosomal protein S28, mitochondrial	MRPS28	0	0	0	0	0	0	0	0	2	0	0	1	0	0	0	0	9.3705	0	0	0	0	0	0	0	0	20928000	0	0	20533000	0	0	0	0	41461000
UPF0568 protein C14orf166	C14orf166	0	0	0	0	2	2	1	2	1	0	1	0	1	0	0	0	28.068	0	0	0	0	3935700	9177600	7043400	6667900	4594600	0	3694600	0	6175700	0	0	0	41289500
14-3-3 protein sigma;14-3-3 protein zeta/delta;14-3-3 protein beta/alpha;14-3-3 protein beta/alpha, N-terminally processed;14-3-3 protein eta;14-3-3 protein gamma;14-3-3 protein gamma, N-terminally processed	SFN	0	0	0	0	1	1	0	0	0	1	0	0	1	1	0	0	24.336	0	0	0	0	6694300	6538500	0	0	0	6484400	0	0	9420800	12101000	0	0	41239000
Nuclear distribution protein nudE homolog 1	NDE1	0	0	0	0	0	0	0	0	2	3	2	1	1	0	0	0	37.72	0	0	0	0	0	0	0	0	14998000	12692000	8008300	3363900	1924400	0	0	0	40986600
Translocon-associated protein subunit delta	SSR4	1	0	0	0	0	1	0	2	1	0	0	0	0	1	1	0	16.245	4094100	0	0	0	0	10335000	0	9968700	7372100	0	0	0	0	3019300	5711800	0	40501000
Dermcidin;Survival-promoting peptide;DCD-1	DCD	0	0	0	0	0	0	1	0	2	0	0	1	0	0	0	0	11.284	0	0	0	0	0	0	14773000	0	18584000	0	0	6927600	0	0	0	0	40284600
COP9 signalosome complex subunit 5	COPS5	0	0	0	0	0	0	0	0	0	0	0	0	1	2	2	3	37.578	0	0	0	0	0	0	0	0	0	0	0	0	3475500	9669400	12623000	14411000	40178900
Inositol 1,4,5-trisphosphate receptor type 3	ITPR3	0	0	0	0	0	0	0	0	1	1	1	0	0	4	0	2	304.1	0	0	0	0	0	0	0	0	1245800	3008100	8126300	0	0	20042000	0	7375000	39797200
U4/U6.U5 tri-snRNP-associated protein 2	USP39	1	1	1	0	3	2	1	1	2	2	0	0	1	1	0	0	56.399	705480	1283300	5008700	0	4138800	10319000	1076200	0	6586300	7207700	0	0	2067900	941680	0	0	39335060
Protein-L-isoaspartate O-methyltransferase domain-containing protein 2	PCMTD2	3	3	2	1	1	2	1	0	1	1	0	0	0	1	0	0	24.517	12006000	9095700	1306200	1933600	2166400	4819900	900780	0	1817400	2614900	0	0	0	2648500	0	0	39309380
Promethin	TMEM159	0	0	0	0	0	0	0	0	0	2	1	0	0	0	0	0	17.522	0	0	0	0	0	0	0	0	0	28973000	9839300	0	0	0	0	0	38812300
28S ribosomal protein S17, mitochondrial	MRPS17	0	1	0	0	0	1	1	0	1	2	1	0	1	0	1	0	14.374	0	2305800	0	0	0	2584900	3472000	0	5782300	12069000	2526200	0	5611600	0	4018900	0	38370700
Ubiquitin-conjugating enzyme E2 R2	UBE2R2	0	0	0	0	0	0	0	0	0	0	0	0	1	2	0	0	27.166	0	0	0	0	0	0	0	0	0	0	0	0	19180000	18984000	0	0	38164000
Nuclear cap-binding protein subunit 1	NCBP1	1	1	0	0	1	1	0	1	0	2	1	1	2	0	1	1	91.838	1937800	2123400	0	0	3934700	0	0	3142800	0	5906700	3077100	2677500	6490000	0	5086600	3772000	38148600
Starch-binding domain-containing protein 1	STBD1	0	0	0	0	0	0	0	0	0	4	1	2	0	0	0	0	39.007	0	0	0	0	0	0	0	0	0	20706000	10145000	6961900	0	0	0	0	37812900
LanC-like protein 2	LANCL2	0	0	0	0	0	0	0	0	0	0	0	0	2	3	1	0	50.854	0	0	0	0	0	0	0	0	0	0	0	0	10034000	27675000	0	0	37709000
Transcription and mRNA export factor ENY2	ENY2	1	1	0	0	0	1	0	0	1	1	1	2	0	1	0	1	10.984	1653900	4646300	0	0	0	1349300	0	0	1575400	2453500	12174000	11765000	0	1794100	0	0	37411500
Chromosome-associated kinesin KIF4A;Chromosome-associated kinesin KIF4B	KIF4A	0	0	0	0	0	0	0	0	4	1	2	0	0	0	0	0	139.88	0	0	0	0	0	0	0	0	21930000	4573800	10879000	0	0	0	0	0	37382800
Transcription initiation factor IIE subunit beta	GTF2E2	1	0	0	1	0	1	0	1	0	1	0	0	1	0	0	2	22.139	5521300	0	0	6024500	0	7316200	0	0	0	6864600	0	0	2373400	0	0	8694700	36794700
Delta-1-pyrroline-5-carboxylate synthase;Glutamate 5-kinase;Gamma-glutamyl phosphate reductase	ALDH18A1	1	1	1	1	1	2	0	0	1	1	1	0	0	1	2	0	87.088	2976200	2479200	1463800	2159700	2877500	8831500	0	0	3082800	2987700	2635900	0	0	2689600	4527500	0	36711400
Unconventional myosin-Vc;Unconventional myosin-Va	MYO5C	0	0	0	0	2	4	1	0	0	0	0	0	1	0	0	0	202.81	0	0	0	0	6904800	22869000	6668600	0	0	0	0	0	0	0	0	0	36442400
NADH dehydrogenase [ubiquinone] iron-sulfur protein 2, mitochondrial	NDUFS2	0	1	0	0	0	2	0	0	1	1	1	0	0	0	0	0	51.851	0	2895800	0	0	0	14354000	0	0	5516900	7668600	5932100	0	0	0	0	0	36367400
Nucleolar protein 56	NOP56	0	0	0	0	0	5	1	1	0	0	0	0	0	0	0	0	66.049	0	0	0	0	0	24967000	6323200	4989000	0	0	0	0	0	0	0	0	36279200
Biorientation of chromosomes in cell division protein 1-like 1	BOD1L1	0	0	0	0	0	0	0	1	0	0	0	0	0	0	1	0	330.46	0	0	0	0	0	0	0	15993000	0	0	0	0	0	0	20065000	0	36058000
Ras-related protein Rab-1A;Ras-related protein Rab-10;Ras-related protein Rab-1B;Putative Ras-related protein Rab-1C;Ras-related protein Rab-13;Ras-related protein Rab-8B;Ras-related protein Rab-8A;Ras-related protein Rab-15	RAB8B	0	0	0	0	0	0	1	0	0	0	0	0	1	0	1	1	5.3212	0	0	0	0	0	0	6065600	0	0	0	0	0	9061400	0	9876300	11054000	36057300
Polymerase delta-interacting protein 2	POLDIP2	2	2	0	0	1	1	0	0	2	1	0	0	1	1	1	0	42.033	4437100	5477300	0	0	3264300	4548400	0	0	5409400	3721200	0	0	2586700	3239400	2724500	0	35408300
Tax1-binding protein 1	TAX1BP1	0	0	0	0	1	1	0	0	1	1	0	1	0	0	0	0	37.289	0	0	0	0	14749000	5418300	0	0	8012500	4850800	0	2320300	0	0	0	0	35350900
Ribosome production factor 2 homolog	RPF2	0	0	0	0	1	3	1	0	0	1	1	1	1	1	1	1	24.605	0	0	0	0	3610100	17756000	2105400	0	0	1885700	965390	1283700	3123700	1098300	1657600	1743200	35229090
Pre-mRNA 3-end-processing factor FIP1	FIP1L1	1	1	0	0	2	1	0	0	2	3	0	1	1	0	0	0	58.375	1911100	839490	0	0	2424600	3959200	0	0	4505100	9842400	0	8248100	3299100	0	0	0	35029090
Protein transport protein Sec61 subunit beta	SEC61B	0	0	0	0	0	1	1	1	0	0	1	1	1	1	1	0	9.9743	0	0	0	0	0	0	11645000	0	0	0	0	16565000	0	6747000	0	0	34957000
RNA-binding protein EWS	EWSR1	1	1	0	0	0	0	1	1	0	0	0	1	0	0	0	0	32.071	6089000	5971000	0	0	0	0	7437100	9152900	0	0	0	6198300	0	0	0	0	34848300
Pescadillo homolog	PES1	0	0	0	0	1	5	0	1	0	0	0	0	1	0	1	0	66.077	0	0	0	0	3980200	23238000	0	2900500	0	0	0	0	3078700	0	1544000	0	34741400
COP9 signalosome complex subunit 4	COPS4	0	0	0	0	0	0	0	0	0	0	0	0	3	2	3	1	47.726	0	0	0	0	0	0	0	0	0	0	0	0	6676900	11348000	12850000	3666600	34541500
Hermansky-Pudlak syndrome 5 protein	HPS5	0	0	0	0	2	4	1	2	0	0	0	0	0	1	0	0	127.45	0	0	0	0	7830000	17509000	1331100	6716800	0	0	0	0	0	1113700	0	0	34500600
GTP-binding nuclear protein Ran	RAN	0	0	0	0	0	1	0	0	0	1	0	1	0	0	1	0	22.535	0	0	0	0	0	4198100	0	0	0	10211000	0	9375400	0	0	10552000	0	34336500
Histone deacetylase 6	HDAC6	1	2	0	0	1	0	0	0	0	0	0	0	1	0	0	0	131.42	3109600	24040000	0	0	1557500	0	0	0	0	0	0	0	5517000	0	0	0	34224100
NF-kappa-B inhibitor alpha	NFKBIA	0	0	0	0	0	0	0	0	0	0	0	0	1	2	1	0	35.609	0	0	0	0	0	0	0	0	0	0	0	0	7939600	13577000	12053000	0	33569600
NADH dehydrogenase [ubiquinone] 1 alpha subcomplex subunit 5	NDUFA5	1	0	0	1	1	2	0	0	2	2	1	1	0	0	0	0	11.965	1834800	0	0	1511200	3688200	6332300	0	0	7013300	7751400	2657200	2658300	0	0	0	0	33446700
ELAV-like protein 1	ELAVL1	0	0	0	0	1	0	0	0	0	0	0	0	1	0	0	1	36.091	0	0	0	0	0	0	0	0	0	0	0	0	17913000	0	0	15500000	33413000
Condensin complex subunit 1	NCAPD2	0	0	1	0	0	0	0	0	0	0	0	0	1	0	1	0	157.18	0	0	26141000	0	0	0	0	0	0	0	0	0	6753600	0	0	0	32894600
Cytochrome c oxidase subunit 4 isoform 1, mitochondrial	COX4I1	0	0	0	0	0	0	0	0	1	1	1	0	0	0	0	0	9.2906	0	0	0	0	0	0	0	0	14849000	12040000	5925400	0	0	0	0	0	32814400
Emerin	EMD	0	0	0	0	0	1	1	0	1	1	0	2	2	1	1	1	28.994	0	0	0	0	0	2434100	0	0	2338500	9274600	0	7576100	4747300	6397400	0	0	32768000
Serine/arginine-rich splicing factor 5	SRSF5	0	1	0	0	1	1	1	1	0	0	0	0	0	0	1	1	14.437	0	1869000	0	0	3885600	5001100	9819100	4238900	0	0	0	0	0	0	5155700	2670000	32639400
Casein kinase II subunit beta	CSNK2B-LY6G5B-1181	1	1	0	0	0	1	0	0	0	0	0	0	0	1	0	0	26.673	9036100	6593300	0	0	0	16964000	0	0	0	0	0	0	0	0	0	0	32593400
Bifunctional glutamate/proline--tRNA ligase;Glutamate--tRNA ligase;Proline--tRNA ligase	EPRS	0	0	0	0	1	2	0	0	0	1	0	0	0	1	0	0	109.04	0	0	0	0	9016600	10608000	0	0	0	6922400	0	0	0	6006200	0	0	32553200
28S ribosomal protein S9, mitochondrial	MRPS9	0	0	0	0	1	1	1	0	0	3	0	1	0	0	0	0	45.834	0	0	0	0	1524800	4614300	2889200	0	0	16070000	0	7397300	0	0	0	0	32495600
COP9 signalosome complex subunit 1	GPS1	0	0	0	0	0	0	0	0	0	0	0	0	1	2	1	0	53.371	0	0	0	0	0	0	0	0	0	0	0	0	9207800	17134000	6119500	0	32461300
Hsp90 co-chaperone Cdc37;Hsp90 co-chaperone Cdc37, N-terminally processed	CDC37	0	0	0	0	0	0	0	0	0	0	0	0	0	0	1	2	44.468	0	0	0	0	0	0	0	0	0	0	0	0	0	0	19178000	13116000	32294000
rRNA/tRNA 2-O-methyltransferase fibrillarin-like protein 1	FBLL1	0	0	0	0	0	1	0	0	0	0	0	1	0	0	0	0	34.803	0	0	0	0	0	21554000	0	0	0	0	0	10694000	0	0	0	0	32248000
28S ribosomal protein S31, mitochondrial	MRPS31	1	0	0	1	1	1	0	0	1	1	1	1	0	0	1	1	45.318	2209600	0	0	1447100	4099700	3822300	0	0	1925000	4615100	3241000	3672100	0	0	4015500	3078300	32125700
DnaJ homolog subfamily C member 10	DNAJC10	4	3	0	0	2	1	0	0	2	3	2	0	1	2	0	0	91.079	5968900	3998700	0	0	4365600	2428600	0	0	3176300	7605800	1366800	0	1507100	1325500	0	0	31743300
AN1-type zinc finger protein 1	ZFAND1	0	0	0	0	0	0	0	0	0	0	0	0	0	0	1	0	10.859	0	0	0	0	0	0	0	0	0	0	0	0	0	0	31650000	0	31650000
Transmembrane and coiled-coil domain-containing protein 1	TMCO1	0	0	0	0	1	1	0	1	1	2	2	0	2	2	1	1	11.372	0	0	0	0	2981000	2036700	0	0	7649800	2680800	1706500	0	1696500	7679600	3676000	1511500	31618400
Protein S100-A8;Protein S100-A8, N-terminally processed	S100A8	0	0	0	0	0	0	0	0	3	0	0	0	0	0	0	0	10.834	0	0	0	0	0	0	0	0	31584000	0	0	0	0	0	0	0	31584000
Serpin H1	SERPINH1	0	0	0	0	1	1	0	0	3	1	1	2	1	1	0	1	46.44	0	0	0	0	1755100	2372500	0	0	8022700	2807200	1821400	10511000	1069600	1651100	0	1451300	31461900
Exportin-2	CSE1L	0	0	0	0	0	0	0	0	0	0	0	0	2	2	3	1	103.88	0	0	0	0	0	0	0	0	0	0	0	0	8291100	11770000	8124900	3009000	31195000
FACT complex subunit SPT16	SUPT16H	0	0	0	0	2	2	0	0	0	0	0	1	1	1	0	1	119.91	0	0	0	0	10454000	7646000	0	0	0	0	0	0	2386300	8659600	0	1917400	31063300
Cyclin-G-associated kinase	GAK	0	0	0	0	0	0	0	0	0	0	0	0	4	1	1	1	143.19	0	0	0	0	0	0	0	0	0	0	0	0	18475000	6406300	3694100	2474000	31049400
Nucleolar protein 16	NOP16	0	0	0	0	2	2	1	1	0	0	0	0	0	0	0	0	21.188	0	0	0	0	7252000	11456000	6825100	5268400	0	0	0	0	0	0	0	0	30801500
Probable ATP-dependent RNA helicase DDX41	DDX41	2	1	0	0	1	0	0	1	0	1	1	0	2	0	0	0	71.648	4139800	2526200	0	0	3478200	0	0	4691200	0	5207000	3976500	0	6660300	0	0	0	30679200
Methylosome protein 50	WDR77	0	0	0	0	0	0	0	0	0	0	1	0	1	0	2	1	30.987	0	0	0	0	0	0	0	0	0	0	3151000	0	8034700	0	16399000	3081600	30666300
Programmed cell death protein 4	PDCD4	2	1	1	1	0	0	1	0	0	0	1	1	0	0	1	1	50.576	5154100	2031800	2199200	3143400	0	0	2094100	0	0	0	4039800	2693700	0	0	4094400	5077500	30528000
Serine/threonine-protein phosphatase 2A 65 kDa regulatory subunit A alpha isoform	PPP2R1A	0	0	0	0	1	1	1	0	0	1	1	1	0	1	0	1	45.604	0	0	0	0	3147800	3196700	1491900	0	0	5071500	2426500	2368700	0	8166100	0	4458800	30328000
Nitrogen permease regulator 2-like protein	NPRL2	0	0	0	0	0	0	1	0	0	0	0	0	0	0	0	0	23.15	0	0	0	0	0	0	29961000	0	0	0	0	0	0	0	0	0	29961000
Multiple myeloma tumor-associated protein 2	MMTAG2	0	0	1	0	1	0	1	3	1	0	0	0	1	0	0	0	20.536	0	0	0	0	3092500	0	5736900	14374000	3318300	0	0	0	2720500	0	0	0	29242200
Staphylococcal nuclease domain-containing protein 1	SND1	1	0	0	0	1	2	0	0	0	2	1	0	0	1	0	0	102	2815500	0	0	0	713060	8431900	0	0	0	16085000	0	0	0	973180	0	0	29018640
D-beta-hydroxybutyrate dehydrogenase, mitochondrial	BDH1	1	1	0	0	0	0	0	0	0	0	1	1	1	0	0	2	29.012	1923300	1347000	0	0	0	0	0	0	0	0	6297300	5169600	7217100	0	0	6988400	28942700
Clathrin light chain B	CLTB	0	0	0	0	0	0	0	0	0	0	0	0	1	1	0	0	13.078	0	0	0	0	0	0	0	0	0	0	0	0	21187000	7596200	0	0	28783200
Magnesium transporter MRS2 homolog, mitochondrial	MRS2	0	0	0	0	2	2	1	0	1	1	1	1	0	0	0	0	46.491	0	0	0	0	8132500	8055900	2179100	0	3485700	3153400	1806300	1941300	0	0	0	0	28754200
Cleavage and polyadenylation specificity factor subunit 7	CPSF7	0	0	0	1	0	0	0	0	0	0	0	0	1	0	0	2	41.265	0	0	0	9116200	0	0	0	0	0	0	0	0	5728800	0	0	13907000	28752000
TAR DNA-binding protein 43	TARDBP	0	0	0	0	0	1	1	0	0	1	0	1	2	1	2	1	22.844	0	0	0	0	0	2547200	1572600	0	0	2241600	0	899680	5977900	2658100	10285000	2115200	28297280
Stomatin-like protein 2, mitochondrial	STOML2	0	0	0	0	1	1	1	1	1	1	0	1	1	1	1	0	33.337	0	0	0	0	2944700	3199500	1160400	1161100	4913200	5176800	0	3413000	3036500	1838200	1425500	0	28268900
Mitochondrial dicarboxylate carrier	SLC25A10	0	0	0	0	0	0	0	1	1	1	0	0	0	1	0	0	31.282	0	0	0	0	0	0	0	6248500	8484700	7821600	0	0	0	5589500	0	0	28144300
Putative RNA-binding protein 15	RBM15	0	0	0	0	0	0	0	0	0	0	0	0	1	2	1	1	102.13	0	0	0	0	0	0	0	0	0	0	0	0	1761700	13880000	11124000	763350	27529050
Lysine--tRNA ligase	KARS	0	0	0	0	1	2	0	0	0	0	0	0	1	0	0	0	68.047	0	0	0	0	6160200	19645000	0	0	0	0	0	0	1645700	0	0	0	27450900
Translation machinery-associated protein 16	TMA16	0	0	0	0	1	1	0	1	0	0	1	0	0	0	0	0	17.155	0	0	0	0	5736300	9585000	0	6270900	0	0	5674200	0	0	0	0	0	27266400
Ribosome biogenesis regulatory protein homolog	RRS1	0	0	0	0	1	1	0	0	1	0	0	0	1	0	0	0	41.193	0	0	0	0	0	27259000	0	0	0	0	0	0	0	0	0	0	27259000
Voltage-dependent anion-selective channel protein 1	VDAC1	0	0	0	0	0	0	0	0	1	0	0	1	1	1	1	1	30.772	0	0	0	0	0	0	0	0	3301900	0	0	1944700	4595700	4868100	5902500	6447800	27060700
DNA-directed RNA polymerase II subunit RPB3	POLR2C	0	0	0	0	0	0	0	0	0	0	0	0	1	1	0	2	31.441	0	0	0	0	0	0	0	0	0	0	0	0	3825700	2873800	0	20230000	26929500
Kelch-like protein 22	KLHL22	0	0	0	0	0	0	0	0	0	0	0	0	2	2	1	3	55.566	0	0	0	0	0	0	0	0	0	0	0	0	5405300	6833000	3514600	11041000	26793900
Importin subunit alpha-1	KPNA2	0	0	0	0	2	1	1	0	1	2	1	0	0	0	1	1	57.861	0	0	0	0	4436700	1302000	2797800	0	4090100	6082700	2014400	0	0	0	3033900	2697100	26454700
DNA-directed RNA polymerase II subunit RPB11-b2;DNA-directed RNA polymerase II subunit RPB11-b1;DNA-directed RNA polymerase II subunit RPB11-a	POLR2J3	0	0	0	0	0	0	0	0	0	0	0	0	1	0	1	1	13.866	0	0	0	0	0	0	0	0	0	0	0	0	15694000	0	6081100	4665700	26440800
FACT complex subunit SSRP1	SSRP1	0	0	0	0	2	2	0	0	0	0	0	0	0	1	1	1	81.074	0	0	0	0	8926500	8661200	0	0	0	0	0	0	0	2530200	3410500	2529100	26057500
COP9 signalosome complex subunit 3	COPS3	0	0	0	0	0	0	0	0	0	0	0	0	1	2	0	0	39.036	0	0	0	0	0	0	0	0	0	0	0	0	8043900	17993000	0	0	26036900
Autophagy-related protein 2 homolog A	ATG2A	0	0	0	0	0	0	0	0	0	0	0	0	4	2	0	4	212.86	0	0	0	0	0	0	0	0	0	0	0	0	10959000	5709800	0	9264500	25933300
Ubiquitin carboxyl-terminal hydrolase;Ubiquitin carboxyl-terminal hydrolase 7	USP7	0	0	0	0	0	0	0	0	0	0	0	0	2	1	2	1	105.55	0	0	0	0	0	0	0	0	0	0	0	0	7312800	5490300	13025000	0	25828100
Signal peptidase complex catalytic subunit SEC11A	SEC11A	0	0	0	0	1	1	0	0	1	2	1	0	0	0	0	0	18.651	0	0	0	0	0	5826300	0	0	5849000	7922300	6122700	0	0	0	0	0	25720300
COP9 signalosome complex subunit 7a	COPS7A	0	0	0	0	0	0	0	0	0	0	0	0	0	1	2	0	30.276	0	0	0	0	0	0	0	0	0	0	0	0	0	6205100	19323000	0	25528100
LEM domain-containing protein 2	LEMD2	0	0	0	0	0	0	0	0	1	0	0	0	0	0	0	0	10.233	0	0	0	0	0	0	0	0	25291000	0	0	0	0	0	0	0	25291000
Pumilio domain-containing protein KIAA0020	KIAA0020	0	0	0	0	2	1	0	0	1	0	0	0	1	0	0	0	73.584	0	0	0	0	12145000	7553100	0	0	1653400	0	0	0	3741700	0	0	0	25093200
Eukaryotic translation initiation factor 5B	EIF5B	0	0	0	0	1	1	1	0	0	0	1	0	1	0	0	0	138.68	0	0	0	0	4140100	4902600	10665000	0	0	0	3104800	0	2258600	0	0	0	25071100
28S ribosomal protein S26, mitochondrial	MRPS26	0	0	0	0	1	1	1	0	1	1	0	0	0	0	0	0	24.211	0	0	0	0	6192100	6351400	2211700	0	0	10297000	0	0	0	0	0	0	25052200
2-5-oligoadenylate synthase 3	OAS3	0	0	0	0	1	2	2	3	0	1	0	0	0	0	0	0	121.17	0	0	0	0	3347400	5046300	5680700	8553900	0	2406700	0	0	0	0	0	0	25035000
Vitamin K epoxide reductase complex subunit 1	VKORC1	0	0	0	0	0	0	0	0	0	0	0	0	0	1	0	1	11.082	0	0	0	0	0	0	0	0	0	0	0	0	0	6862700	0	18095000	24957700
Splicing factor 3B subunit 4	SF3B4	0	0	0	0	0	0	1	0	0	0	0	0	1	0	1	0	44.385	0	0	0	0	0	0	2211700	0	0	0	0	0	22659000	0	0	0	24870700
2,3-cyclic-nucleotide 3-phosphodiesterase	CNP	0	1	0	0	2	2	0	0	0	1	1	0	0	1	0	0	45.098	0	1905500	0	0	4173600	7473400	0	0	0	3735600	3855000	0	0	3504600	0	0	24647700
Serine/threonine-protein kinase TBK1	TBK1	0	0	0	0	1	1	0	0	2	1	0	1	0	0	0	0	83.641	0	0	0	0	2637900	1794900	0	0	13179000	5331900	0	1415000	0	0	0	0	24358700
Mitotic checkpoint protein BUB3	BUB3	0	0	1	0	0	1	2	1	1	0	0	0	0	1	1	0	31.703	0	0	2620700	0	0	2814600	6134100	3180900	3738800	0	0	0	0	1845600	3742500	0	24077200
Eukaryotic translation initiation factor 6	EIF6	0	0	0	0	0	2	1	0	0	0	0	0	1	0	0	0	11.824	0	0	0	0	0	17751000	0	0	0	0	0	0	6146200	0	0	0	23897200
Putative 60S ribosomal protein L39-like 5;60S ribosomal protein L39	RPL39P5	0	0	0	0	1	1	1	0	0	0	0	0	0	0	0	0	6.3225	0	0	0	0	5460600	12059000	6263600	0	0	0	0	0	0	0	0	0	23783200
Glutamate dehydrogenase 1, mitochondrial	GLUD1	0	1	0	0	0	1	0	0	0	0	0	0	0	1	0	0	42.95	0	7099100	0	0	0	10164000	0	0	0	0	0	0	0	6504300	0	0	23767400
Exocyst complex component 3	EXOC3	0	0	0	0	0	0	0	0	0	0	0	0	0	0	1	0	7.7878	0	0	0	0	0	0	0	0	0	0	0	0	0	0	23732000	0	23732000
SAP domain-containing ribonucleoprotein	SARNP	0	0	0	0	0	0	0	1	0	0	1	1	1	0	1	1	24.105	0	0	0	0	0	0	0	3497200	0	0	4583400	3857900	4070000	0	3685200	3963200	23656900
UBX domain-containing protein 7	UBXN7	0	0	0	0	0	0	0	0	0	0	0	0	1	2	2	2	54.862	0	0	0	0	0	0	0	0	0	0	0	0	3631300	7589900	6189200	5905100	23315500
Cell growth-regulating nucleolar protein	LYAR	0	0	0	0	1	1	1	1	1	1	0	0	1	1	0	1	43.614	0	0	0	0	2609800	3617000	2623000	1910100	2685100	2640000	0	0	2604400	2404800	0	2169800	23264000
E3 ubiquitin-protein ligase UBR4	UBR4	0	0	0	0	2	1	1	1	2	1	1	0	0	0	0	0	571.85	0	0	0	0	3253500	2984400	2565900	1950200	9182500	2158300	1168500	0	0	0	0	0	23263300
Aminoacyl tRNA synthase complex-interacting multifunctional protein 2	AIMP2	0	0	0	0	0	0	0	0	0	2	0	0	1	1	0	0	26.76	0	0	0	0	0	0	0	0	0	20777000	0	0	1365600	1072100	0	0	23214700
28S ribosomal protein S34, mitochondrial	MRPS34	1	1	0	0	1	1	1	1	1	0	1	0	1	0	1	0	20.662	2379200	1221700	0	0	1785400	3046500	2103500	1676000	2744300	0	2565000	0	2820800	0	2666400	0	23008800
Double-stranded RNA-specific editase B2	ADARB2	0	0	0	0	0	0	2	1	0	0	0	1	1	0	0	0	80.621	0	0	0	0	0	0	7243100	8370500	0	0	0	7307800	0	0	0	0	22921400
Calcium uptake protein 1, mitochondrial	MICU1	0	0	0	0	0	1	0	0	2	0	0	1	0	0	0	0	28.15	0	0	0	0	0	774960	0	0	15646000	0	0	6431200	0	0	0	0	22852160
Calnexin	CANX	0	0	0	0	0	1	0	0	0	1	1	0	0	1	1	0	55.597	0	0	0	0	0	3461000	0	0	0	5854600	5025000	0	0	985730	7391600	0	22717930
DNA polymerase;DNA polymerase delta catalytic subunit	POLD1	0	0	0	0	0	0	0	0	2	2	1	1	0	1	0	0	20.826	0	0	0	0	0	0	0	0	5878600	8728200	2985800	2430400	0	2689700	0	0	22712700
Guanine nucleotide-binding protein-like 3	GNL3	0	0	0	0	1	2	1	0	0	0	0	0	0	0	0	0	60.54	0	0	0	0	5026900	13226000	4286000	0	0	0	0	0	0	0	0	0	22538900
BUB3-interacting and GLEBS motif-containing protein ZNF207	ZNF207	1	0	0	0	0	0	0	1	0	0	0	1	0	0	0	0	52.541	3020700	0	0	0	0	0	0	9350200	0	0	0	10118000	0	0	0	0	22488900
G patch domain-containing protein 8	GPATCH8	2	1	0	1	2	1	0	0	1	1	1	0	1	1	1	0	155.19	4785000	833410	0	1124200	3395900	1482600	0	0	1550400	3277700	0	0	2247800	1356400	2396200	0	22449610
Peptidyl-tRNA hydrolase 2, mitochondrial	PTRH2	0	0	0	0	1	1	1	0	1	1	2	1	1	1	0	0	19.325	0	0	0	0	3404200	3368800	1754800	0	0	4803000	3177600	2479800	1540500	1912000	0	0	22440700
Cold shock domain-containing protein E1	CSDE1	0	0	0	0	0	1	0	1	0	0	0	0	2	1	0	0	74.583	0	0	0	0	0	6117100	0	0	0	0	0	0	9778400	6426600	0	0	22322100
Probable dimethyladenosine transferase	DIMT1	0	0	0	0	1	3	1	1	0	1	0	1	0	0	1	0	35.236	0	0	0	0	4183800	8069800	2934100	2625100	0	2659200	0	1742500	0	0	0	0	22214500
Erlin-1	ERLIN1	0	0	0	0	0	0	0	0	0	0	0	0	1	1	1	1	38.925	0	0	0	0	0	0	0	0	0	0	0	0	3667200	7190500	7301200	4010100	22169000
Eukaryotic translation initiation factor 4 gamma 1	EIF4G1	0	0	0	0	1	1	0	0	2	1	2	3	0	0	0	0	158.64	0	0	0	0	1077500	1205200	0	0	1946500	1233000	7848500	8722700	0	0	0	0	22033400
Corneodesmosin	CDSN	0	0	0	0	0	0	1	0	0	0	0	0	0	0	0	0	51.607	0	0	0	0	0	0	21905000	0	0	0	0	0	0	0	0	0	21905000
La-related protein 1	LARP1	0	0	0	0	1	0	1	1	1	1	0	1	1	1	1	0	69.902	0	0	0	0	1116900	0	1243100	11141000	2175800	1817300	0	915990	969680	1569200	803690	0	21752660
Hornerin	HRNR	0	0	0	0	0	0	0	0	1	0	0	0	0	0	0	0	282.39	0	0	0	0	0	0	0	0	21734000	0	0	0	0	0	0	0	21734000
Mitotic interactor and substrate of PLK1	MISP	0	0	0	0	1	1	1	0	0	0	0	0	0	0	0	0	75.356	0	0	0	0	9729800	6484900	5389000	0	0	0	0	0	0	0	0	0	21603700
U3 small nucleolar ribonucleoprotein protein IMP3	IMP3	0	0	0	0	1	0	0	0	0	0	0	0	1	1	1	0	21.85	0	0	0	0	4832900	0	0	0	0	0	0	0	6764200	4068500	5860500	0	21526100
Tripartite motif-containing protein 4	TRIM4	0	0	0	0	0	0	0	0	0	0	0	1	0	0	0	0	23.413	0	0	0	0	0	0	0	0	0	0	0	21352000	0	0	0	0	21352000
Very long-chain acyl-CoA synthetase	SLC27A2	0	0	0	0	0	0	0	1	1	0	0	1	1	1	1	1	64.615	0	0	0	0	0	0	0	1515800	4195400	0	0	1905400	4445600	4915000	1685500	2596200	21258900
3-hydroxyacyl-CoA dehydrogenase type-2	HSD17B10	1	2	0	0	0	0	0	0	0	0	0	0	0	0	0	0	26.923	18435000	2744800	0	0	0	0	0	0	0	0	0	0	0	0	0	0	21179800
Coilin	COIL	0	0	0	0	1	3	0	1	0	1	0	0	1	1	0	0	62.608	0	0	0	0	4494500	14190000	0	0	0	0	0	0	1147800	1209700	0	0	21042000
Leucine-rich repeat-containing protein 41	LRRC41	0	0	0	0	1	1	1	1	1	1	1	0	0	1	1	1	67.458	0	0	0	0	2635100	2325900	2502100	2104000	2134800	2994000	2184100	0	0	1540600	1208200	1181100	20809900
S-phase kinase-associated protein 1	SKP1	1	1	0	0	0	0	0	0	0	0	0	0	1	0	0	0	18.658	3163400	8355000	0	0	0	0	0	0	0	0	0	0	9288600	0	0	0	20807000
60S ribosomal protein L10;60S ribosomal protein L10-like	RPL10	0	0	0	0	1	1	1	1	0	0	0	0	0	0	0	0	23.072	0	0	0	0	4777300	3288000	4201600	8418500	0	0	0	0	0	0	0	0	20685400
POTE ankyrin domain family member E;POTE ankyrin domain family member F;POTE ankyrin domain family member I;POTE ankyrin domain family member J;Putative beta-actin-like protein 3	POTEE	0	0	0	0	1	1	0	0	0	1	0	0	1	0	0	0	121.36	0	0	0	0	10540000	9914900	0	0	0	0	0	0	0	0	0	0	20454900
Filaggrin	FLG	0	0	0	0	0	0	1	0	1	0	0	0	0	0	0	0	435.16	0	0	0	0	0	0	8221300	0	12169000	0	0	0	0	0	0	0	20390300
Protein transport protein Sec16A	SEC16A	0	0	0	0	2	1	0	0	0	3	0	1	1	0	0	0	115.22	0	0	0	0	6923000	1915600	0	0	0	10265000	0	0	1283700	0	0	0	20387300
Transcriptional adapter 2-beta	TADA2B	0	0	0	0	0	0	1	0	1	0	0	0	0	0	0	0	37.966	0	0	0	0	0	0	14747000	0	5605100	0	0	0	0	0	0	0	20352100
Splicing regulatory glutamine/lysine-rich protein 1	SREK1	0	1	0	2	0	0	0	0	0	0	1	0	0	0	1	2	71.649	0	2868900	0	4808700	0	0	0	0	0	0	2843600	0	0	0	4226700	5587000	20334900
Myosin light polypeptide 6	PDE6H	0	0	0	0	1	0	2	0	0	0	0	0	1	0	0	0	11.677	0	0	0	0	2018000	0	17097000	0	0	0	0	0	1211800	0	0	0	20326800
Tubulin polyglutamylase TTLL5	TTLL5	0	0	0	0	1	0	0	0	1	1	1	0	0	0	0	0	144.23	0	0	0	0	4750700	0	0	0	4202500	6224000	4882300	0	0	0	0	0	20059500
AP-1 complex subunit beta-1	AP1B1	0	0	0	0	0	0	0	0	0	1	0	0	3	1	1	1	101.35	0	0	0	0	0	0	0	0	0	2905600	0	0	8063400	4256600	2495800	2240100	19961500
28S ribosomal protein S27, mitochondrial	MRPS27	0	0	0	0	1	1	1	0	1	1	1	1	1	1	1	1	34.458	0	0	0	0	2399600	1881600	1132300	0	1940100	1528100	1060300	2020500	1626100	1243800	2217900	2156000	19206300
Transducin beta-like protein 2	TBL2	0	0	0	0	1	0	0	0	0	0	1	0	2	0	0	0	45.935	0	0	0	0	0	0	0	0	0	0	4845100	0	14247000	0	0	0	19092100
Ras GTPase-activating protein-binding protein 1	G3BP1	0	0	0	0	2	2	2	1	0	1	1	0	1	0	0	0	52.164	0	0	0	0	5814500	3624200	9041700	0	0	0	0	0	0	0	0	0	18480400
Cyclin-dependent kinase 11A;Cyclin-dependent kinase 11B	CDK11A	0	0	1	0	1	0	0	0	0	0	2	1	0	1	0	0	86.823	0	0	2801900	0	3005500	0	0	0	0	0	5184000	2970100	0	4460900	0	0	18422400
von Willebrand factor A domain-containing protein 8	VWA8	2	2	0	1	0	0	0	0	0	1	0	0	0	2	0	0	116.94	4580800	1722600	0	1753600	0	0	0	0	0	2141900	0	0	0	7991700	0	0	18190600
H/ACA ribonucleoprotein complex subunit 1	GAR1	0	0	0	0	1	1	1	0	0	0	0	0	1	0	0	0	20.834	0	0	0	0	5149700	6480100	3828900	0	0	0	0	0	2631700	0	0	0	18090400
Aspartate--tRNA ligase, cytoplasmic	DARS	0	1	0	0	2	1	0	0	0	0	0	0	1	0	0	0	45.771	0	877430	0	0	8014500	4406400	0	0	0	0	0	0	4659600	0	0	0	17957930
Serine/threonine-protein phosphatase 2A catalytic subunit alpha isoform;Serine/threonine-protein phosphatase 2A catalytic subunit beta isoform	PPP2CB	0	0	0	0	0	0	0	0	1	0	0	0	1	1	1	0	5.9857	0	0	0	0	0	0	0	0	4457500	0	0	0	4299300	4245800	4776200	0	17778800
5-nucleotidase domain-containing protein 2	NT5DC2	2	0	2	1	0	1	0	0	0	0	0	0	0	0	0	0	45.998	5675900	0	5263200	2888100	0	3749200	0	0	0	0	0	0	0	0	0	0	17576400
Cytochrome c oxidase subunit 2	MT-CO2	0	0	0	0	0	1	1	1	1	1	0	1	0	0	0	0	25.565	0	0	0	0	0	3647200	1914800	1783200	3483700	3131600	0	3520100	0	0	0	0	17480600
Phosphatase and actin regulator 2	PHACTR2	0	0	0	0	0	0	0	1	0	0	0	0	0	0	0	0	61.457	0	0	0	0	0	0	0	17355000	0	0	0	0	0	0	0	0	17355000
Vacuolar protein sorting-associated protein 29	VPS29	0	0	0	0	0	0	0	0	0	2	0	0	1	1	0	0	23.98	0	0	0	0	0	0	0	0	0	12696000	0	0	3048600	1596700	0	0	17341300
Dynamin-like 120 kDa protein, mitochondrial;Dynamin-like 120 kDa protein, form S1	OPA1	0	0	1	0	0	0	0	0	0	0	0	1	0	0	0	1	111.82	0	0	2912500	0	0	0	0	0	0	0	0	5647900	0	0	0	8701100	17261500
Chromodomain-helicase-DNA-binding protein 4	CHD4	0	0	0	0	0	2	0	1	1	0	0	1	2	1	2	1	217.1	0	0	0	0	0	4352100	0	1268900	960640	0	0	0	3712100	2181900	2745200	1750600	16971440
ATP-dependent RNA helicase DDX54	DDX54	0	0	0	0	4	4	2	0	0	0	0	0	1	0	0	0	98.594	0	0	0	0	6988700	8854800	0	0	0	0	0	0	1123500	0	0	0	16967000
Ezrin;Moesin;Radixin	EZR	0	0	0	0	2	2	2	1	0	0	0	0	0	0	0	0	69.371	0	0	0	0	3500400	5239800	6906900	1315000	0	0	0	0	0	0	0	0	16962100
Histone H1.0;Histone H1.0, N-terminally processed	H1F0	0	0	0	0	1	1	0	1	0	0	0	0	0	0	0	0	19.167	0	0	0	0	7714600	9219600	0	0	0	0	0	0	0	0	0	0	16934200
Nucleosome assembly protein 1-like 1	NAP1L1	0	0	0	0	0	0	0	0	0	0	0	0	2	2	1	0	23.417	0	0	0	0	0	0	0	0	0	0	0	0	7667900	6880700	2275600	0	16824200
Eukaryotic translation initiation factor 2A;Eukaryotic translation initiation factor 2A, N-terminally processed	EIF2A	0	0	0	0	1	1	2	1	0	1	0	1	0	1	1	0	64.449	0	0	0	0	1626500	1899400	4541100	1892900	0	1827600	0	1331900	0	1669300	1954400	0	16743100
Casein kinase II subunit alpha	CSNK2A2	0	1	0	0	0	0	0	0	1	0	1	0	1	1	0	1	27.025	0	2790700	0	0	0	0	0	0	4012700	0	0	0	2597500	4705600	0	2617300	16723800
Catenin beta-1	CTNNB1	0	0	0	0	0	0	0	0	0	0	0	0	2	2	1	0	84.765	0	0	0	0	0	0	0	0	0	0	0	0	6009900	8646500	2058300	0	16714700
THO complex subunit 2	THOC2	1	0	0	0	2	0	0	1	0	0	0	0	3	2	1	1	182.77	3195100	0	0	0	2191300	0	0	897170	0	0	0	0	5357800	3481800	0	1380000	16503170
DNA mismatch repair protein Msh6	MSH6	1	1	1	0	1	1	1	1	0	1	1	1	1	0	1	1	121.12	1218500	1037900	444030	0	1028500	1297100	1750900	673840	0	1547800	1176000	1452700	1982000	0	1524600	1103900	16237770
Pre-mRNA-splicing factor CWC22 homolog	CWC22	0	0	0	0	2	1	0	0	1	2	0	0	1	1	0	0	85.576	0	0	0	0	2460600	0	0	0	2709500	6330900	0	0	3605700	1090800	0	0	16197500
Cold-inducible RNA-binding protein	CIRBP	0	0	0	0	0	0	0	1	1	0	0	0	1	1	1	1	8.9138	0	0	0	0	0	0	0	2707700	0	0	0	0	2798800	2347300	4347700	3989700	16191200
SWI/SNF-related matrix-associated actin-dependent regulator of chromatin subfamily D member 2	SMARCD2	0	0	0	0	1	0	1	1	0	1	1	0	0	0	0	0	26.714	0	0	0	0	3178800	0	733650	1346300	0	6928200	3915300	0	0	0	0	0	16102250
Zinc-alpha-2-glycoprotein	AZGP1	0	0	0	0	0	0	1	0	0	0	0	0	0	0	0	0	26.353	0	0	0	0	0	0	16076000	0	0	0	0	0	0	0	0	0	16076000
Exosome complex component RRP42	EXOSC7	0	0	0	0	0	1	0	0	0	1	0	0	1	1	0	1	31.821	0	0	0	0	0	2988900	0	0	0	0	0	0	7574600	3255400	0	2218200	16037100
Importin-4	IPO4	0	0	0	0	0	1	0	0	1	0	0	1	2	2	1	1	59.061	0	0	0	0	0	632960	0	0	698800	0	0	564100	4724500	4868800	2444300	2028000	15961460
Uncharacterized protein C9orf114	C9orf114	0	0	0	0	1	2	1	0	0	0	0	0	0	0	0	0	42.008	0	0	0	0	1579300	9488100	4840800	0	0	0	0	0	0	0	0	0	15908200
Nucleolar complex protein 3 homolog	NOC3L	0	0	0	0	0	2	0	1	0	0	0	0	0	0	0	0	92.547	0	0	0	0	0	9974700	0	5843500	0	0	0	0	0	0	0	0	15818200
Something about silencing protein 10	UTP3	0	0	0	0	1	1	0	0	0	0	0	0	1	2	2	0	54.557	0	0	0	0	1036600	1648000	0	0	0	0	0	0	2925300	5650300	4473900	0	15734100
Tubulin alpha-8 chain	TUBA8	0	0	0	0	0	1	0	0	0	0	0	0	0	0	0	0	51.984	0	0	0	0	0	15666000	0	0	0	0	0	0	0	0	0	0	15666000
AFG3-like protein 2	AFG3L2	0	0	0	0	0	0	0	0	0	0	0	0	2	2	1	0	88.583	0	0	0	0	0	0	0	0	0	0	0	0	4775300	7380400	3351400	0	15507100
Superkiller viralicidic activity 2-like 2	SKIV2L2	0	0	0	0	1	1	0	0	0	0	0	0	2	1	1	1	117.8	0	0	0	0	1843300	2415300	0	0	0	0	0	0	4926300	2635300	1953400	1476500	15250100
Protein SZT2	SZT2	0	0	0	0	0	0	0	0	0	0	0	0	3	2	1	1	371.85	0	0	0	0	0	0	0	0	0	0	0	0	6875900	4627200	1548800	2055900	15107800
Arginine/serine-rich protein PNISR	PNISR	0	0	1	1	0	0	0	0	0	0	0	0	0	0	0	0	92.576	0	0	6576200	8477000	0	0	0	0	0	0	0	0	0	0	0	0	15053200
Nuclear receptor coactivator 5	NCOA5	0	0	0	0	0	0	0	0	0	0	0	0	2	2	2	1	65.536	0	0	0	0	0	0	0	0	0	0	0	0	3653600	3367900	3057700	4827100	14906300
Interferon-induced, double-stranded RNA-activated protein kinase	EIF2AK2	0	0	0	0	1	1	1	0	0	0	0	0	1	0	0	0	57.39	0	0	0	0	2545500	7122900	3367500	0	0	0	0	0	1763000	0	0	0	14798900
NADH dehydrogenase [ubiquinone] iron-sulfur protein 8, mitochondrial	NDUFS8	0	0	0	0	1	1	0	0	1	1	1	1	0	0	0	0	12.405	0	0	0	0	1873100	2406700	0	0	3711700	2803800	1887000	2004800	0	0	0	0	14687100
Thioredoxin-interacting protein	TXNIP	0	0	0	0	0	0	0	0	0	1	0	0	1	1	1	1	37.319	0	0	0	0	0	0	0	0	0	1457100	0	0	3053600	3029100	3539400	3566800	14646000
Eukaryotic translation initiation factor 3 subunit J	EIF3J	0	0	0	0	0	0	0	0	1	0	1	0	0	0	0	0	22.941	0	0	0	0	0	0	0	0	0	0	14618000	0	0	0	0	0	14618000
Endoplasmin	HSP90B1	0	0	0	0	0	0	0	0	1	0	1	0	0	0	0	0	92.468	0	0	0	0	0	0	0	0	7037300	0	7537300	0	0	0	0	0	14574600
HEAT repeat-containing protein 3	HEATR3	0	0	0	0	0	0	0	0	0	0	0	0	1	1	1	2	74.582	0	0	0	0	0	0	0	0	0	0	0	0	3017800	3410600	3272600	4860000	14561000
Transcription initiation factor TFIID subunit 7	TAF7	1	0	1	1	1	0	0	0	0	0	0	0	0	0	0	0	40.259	5721300	0	5334500	3442000	0	0	0	0	0	0	0	0	0	0	0	0	14497800
Histone deacetylase 1;Histone deacetylase 2	HDAC1	0	0	0	0	1	2	0	0	0	0	0	0	0	1	0	0	24.544	0	0	0	0	4404200	6951900	0	0	0	0	0	0	0	2967100	0	0	14323200
Rab3 GTPase-activating protein catalytic subunit	RAB3GAP1	0	0	0	0	0	0	0	0	1	0	0	0	1	1	0	1	105.29	0	0	0	0	0	0	0	0	11152000	0	0	0	3128200	0	0	0	14280200
Protein phosphatase 1G	PPM1G	0	0	0	0	0	0	0	0	0	0	0	0	0	0	2	1	59.271	0	0	0	0	0	0	0	0	0	0	0	0	0	0	10503000	3767500	14270500
Thioredoxin-dependent peroxide reductase, mitochondrial	PRDX3	1	0	0	0	0	0	0	0	0	1	0	0	2	2	0	1	25.838	0	0	0	0	0	0	0	0	0	0	0	0	8903600	5345000	0	0	14248600
Heterogeneous nuclear ribonucleoprotein H3	HNRNPH3	0	0	0	0	0	0	0	0	0	0	0	0	0	1	1	0	15.413	0	0	0	0	0	0	0	0	0	0	0	0	0	7770700	6382100	0	14152800
Src substrate cortactin	CTTN	0	0	0	0	0	1	0	0	0	0	0	0	1	0	0	0	57.466	0	0	0	0	0	5879900	0	0	0	0	0	0	8242800	0	0	0	14122700
Dolichyl-diphosphooligosaccharide--protein glycosyltransferase 48 kDa subunit	DDOST	0	0	0	0	0	0	1	0	1	2	1	0	2	1	1	1	17.162	0	0	0	0	0	0	0	0	0	3548700	2341200	0	3007500	0	5170300	0	14067700
Exosome complex component RRP45	EXOSC9	0	0	0	0	0	0	0	1	0	0	0	0	0	1	1	1	46.977	0	0	0	0	0	0	0	3179500	0	0	0	0	0	5231600	3100000	2500800	14011900
UDP-N-acetylglucosamine--peptide N-acetylglucosaminyltransferase 110 kDa subunit	OGT	0	0	0	0	0	2	0	0	1	1	0	0	0	0	0	0	103.01	0	0	0	0	0	6680600	0	0	2349800	4966900	0	0	0	0	0	0	13997300
[3-methyl-2-oxobutanoate dehydrogenase [lipoamide]] kinase, mitochondrial	BCKDK	0	0	0	0	0	0	0	0	3	0	0	0	0	0	0	0	24.295	0	0	0	0	0	0	0	0	13955000	0	0	0	0	0	0	0	13955000
Deleted in autism protein 1	C3orf58	0	0	0	0	0	0	0	0	0	1	0	0	1	1	0	1	49.481	0	0	0	0	0	0	0	0	0	6448000	0	0	1374000	3048900	0	3064800	13935700
RuvB-like 2	RUVBL2	0	0	0	0	1	1	0	0	0	0	1	0	0	0	0	0	51.156	0	0	0	0	4143800	5023700	0	0	0	0	4723600	0	0	0	0	0	13891100
	PRPH	0	0	0	0	0	0	0	0	0	0	0	0	1	1	1	1	24.519	0	0	0	0	0	0	0	0	0	0	0	0	4591500	3360600	3083700	2733100	13768900
Endoplasmic reticulum-Golgi intermediate compartment protein 1	ERGIC1	1	1	0	0	0	0	0	0	0	0	0	0	0	0	0	1	22.16	5185600	3212300	0	0	0	0	0	0	0	0	0	0	0	0	0	5342800	13740700
FAS-associated factor 2	FAF2	0	0	0	0	1	2	0	0	0	1	1	0	1	1	1	0	52.623	0	0	0	0	1657100	5044700	0	0	0	1368200	1092100	0	1604300	1199200	1734800	0	13700400
Glucocorticoid modulatory element-binding protein 2	GMEB2	0	0	0	0	0	0	0	0	0	0	0	0	0	2	0	0	51.233	0	0	0	0	0	0	0	0	0	0	0	0	0	13659000	0	0	13659000
YTH domain-containing protein 1	YTHDC1	0	0	0	0	0	0	0	0	0	0	0	0	1	2	1	1	85.586	0	0	0	0	0	0	0	0	0	0	0	0	7045600	0	2391100	4135900	13572600
Ubiquitin-like modifier-activating enzyme 5	UBA5	0	0	0	0	0	0	0	0	1	0	1	0	0	0	0	0	12.186	0	0	0	0	0	0	0	0	7394500	0	6111500	0	0	0	0	0	13506000
Serine/threonine-protein phosphatase 2A 55 kDa regulatory subunit B beta isoform;Serine/threonine-protein phosphatase 2A 55 kDa regulatory subunit B alpha isoform;Serine/threonine-protein phosphatase 2A 55 kDa regulatory subunit B delta isoform	PPP2R2D	0	0	0	0	0	0	0	0	0	0	0	1	1	1	1	1	14.824	0	0	0	0	0	0	0	0	0	0	0	917370	2548500	2904400	3786300	3309800	13466370
Zinc finger CCCH domain-containing protein 13	ZC3H13	0	0	0	0	0	0	0	0	0	0	0	0	2	1	1	0	184.87	0	0	0	0	0	0	0	0	0	0	0	0	8062100	2162100	3186400	0	13410600
Isochorismatase domain-containing protein 1	ISOC1	1	0	0	0	1	0	0	0	0	1	0	0	0	0	0	0	20.239	7442300	0	0	0	2217300	0	0	0	0	3626500	0	0	0	0	0	0	13286100
Lysophospholipid acyltransferase 7	MBOAT7	0	0	0	0	2	2	0	0	0	1	0	0	0	2	0	0	38.47	0	0	0	0	6141100	4011200	0	0	0	0	0	0	0	2981400	0	0	13133700
40S ribosomal protein S29	RPS29	1	1	0	0	1	0	1	1	1	1	1	2	1	1	1	1	6.6767	0	0	0	0	0	0	0	0	0	0	0	13076000	0	0	0	0	13076000
Eukaryotic translation initiation factor 3 subunit K	EIF3K	0	0	0	0	1	0	0	0	0	0	1	1	0	1	0	1	24.484	0	0	0	0	2694800	0	0	0	0	0	757840	833550	0	1748900	0	7033300	13068390
Tripartite motif-containing protein 26	TRIM26	0	0	0	0	0	0	0	0	1	2	0	0	0	0	0	0	28.666	0	0	0	0	0	0	0	0	2776200	10214000	0	0	0	0	0	0	12990200
Serine palmitoyltransferase 2	SPTLC2	0	0	0	0	0	0	0	0	0	1	0	0	1	1	2	0	62.924	0	0	0	0	0	0	0	0	0	3126400	0	0	1433500	3398800	4971900	0	12930600
ATPase inhibitor, mitochondrial	ATPIF1	0	0	0	0	0	0	1	1	0	1	0	1	1	1	0	0	12.249	0	0	0	0	0	0	2836100	1134600	0	2113500	0	4850600	1134100	857740	0	0	12926640
Uncharacterized protein C2orf47, mitochondrial	C2orf47	0	0	0	0	1	1	0	0	1	1	1	1	0	0	1	0	25.006	0	0	0	0	2500600	1938600	0	0	2541600	0	2294700	1838200	0	0	1702700	0	12816400
DnaJ homolog subfamily B member 12	DNAJB12	0	0	0	0	0	0	0	0	1	1	0	0	0	0	0	0	31.12	0	0	0	0	0	0	0	0	5873100	6926500	0	0	0	0	0	0	12799600
Protein N-terminal glutamine amidohydrolase	WDYHV1	0	1	0	0	0	1	0	0	0	1	0	0	0	0	0	0	16.736	0	4357700	0	0	0	4647900	0	0	0	3739600	0	0	0	0	0	0	12745200
Latent-transforming growth factor beta-binding protein 1	LTBP1	0	0	0	0	0	0	0	0	0	1	0	0	1	0	0	0	186.79	0	0	0	0	0	0	0	0	0	7890500	0	0	4840000	0	0	0	12730500
RuvB-like 1	RUVBL1	0	0	0	0	0	2	1	0	0	0	1	0	0	0	1	0	34.782	0	0	0	0	0	5863500	2672000	0	0	0	1898000	0	0	0	2131600	0	12565100
Protein LLP homolog	LLPH	0	0	0	0	0	0	0	1	0	1	0	0	0	0	0	0	15.225	0	0	0	0	0	0	0	6188500	0	6209900	0	0	0	0	0	0	12398400
Ceramide synthase 2	CERS2	0	0	0	0	0	0	0	0	0	0	0	0	0	1	0	1	15.433	0	0	0	0	0	0	0	0	0	0	0	0	0	7189900	0	5111000	12300900
Aftiphilin	AFTPH	0	0	0	0	0	0	0	0	0	0	0	0	1	2	1	0	61.488	0	0	0	0	0	0	0	0	0	0	0	0	1861300	5268600	5115100	0	12245000
Caspase-14;Caspase-14 subunit p19;Caspase-14 subunit p10	CASP14	0	0	0	0	0	0	2	0	0	0	0	0	0	0	0	0	27.679	0	0	0	0	0	0	12232000	0	0	0	0	0	0	0	0	0	12232000
60S ribosome subunit biogenesis protein NIP7 homolog	NIP7	0	0	0	0	0	2	0	0	0	0	0	0	0	0	0	0	12.453	0	0	0	0	0	12202000	0	0	0	0	0	0	0	0	0	0	12202000
Histone H3.1	HIST1H3A	0	0	0	0	0	1	0	0	0	0	0	0	0	1	0	0	15.404	0	0	0	0	0	2779400	0	0	0	0	0	0	0	9306600	0	0	12086000
Rhomboid domain-containing protein 2	WUGSC:H_RG122E10.2a	0	0	0	0	1	1	0	0	0	1	0	0	1	1	0	1	8.3796	0	0	0	0	1050400	1914300	0	0	0	2276100	0	0	2239100	2999600	0	1527000	12006500
Crk-like protein	CRKL	1	1	0	0	0	0	0	0	1	1	0	0	0	0	0	0	33.777	3004200	1729000	0	0	0	0	0	0	4235000	3021800	0	0	0	0	0	0	11990000
Eukaryotic initiation factor 4A-I;Eukaryotic initiation factor 4A-II	EIF4A2	0	0	0	0	1	0	0	0	1	1	0	0	1	0	0	0	41.29	0	0	0	0	2192500	0	0	0	3581400	3912300	0	0	2282400	0	0	0	11968600
Transient receptor potential cation channel subfamily M member 7	TRPM7	0	0	0	0	0	0	0	0	0	0	0	0	2	1	0	0	212.62	0	0	0	0	0	0	0	0	0	0	0	0	7758800	4175000	0	0	11933800
PHD finger-like domain-containing protein 5A	PHF5A	0	0	0	0	0	0	0	0	0	0	1	0	1	0	0	1	12.405	0	0	0	0	0	0	0	0	0	0	0	0	6004500	0	0	5678100	11682600
Adenosylhomocysteinase;Putative adenosylhomocysteinase 2;Putative adenosylhomocysteinase 3	AHCYL2	0	0	0	0	0	0	0	0	0	0	0	0	1	0	0	0	58.004	0	0	0	0	0	0	0	0	0	0	0	0	11537000	0	0	0	11537000
2-5-oligoadenylate synthase 1	OAS1	0	0	0	0	0	0	0	0	1	1	2	0	0	1	1	0	19.879	0	0	0	0	0	0	0	0	2704900	2882100	3772300	0	0	1235400	931370	0	11526070
Clathrin interactor 1	CLINT1	0	0	0	0	0	0	0	0	0	0	0	0	1	0	1	0	68.166	0	0	0	0	0	0	0	0	0	0	0	0	11502000	0	0	0	11502000
U3 small nucleolar RNA-interacting protein 2	RRP9	0	0	0	0	1	2	0	0	0	0	0	0	0	0	0	0	51.84	0	0	0	0	3783900	7633700	0	0	0	0	0	0	0	0	0	0	11417600
Dolichyl-diphosphooligosaccharide--protein glycosyltransferase subunit STT3B	STT3B	0	0	0	0	0	0	0	0	1	1	0	0	0	0	0	2	93.673	0	0	0	0	0	0	0	0	2129000	2458100	0	0	0	0	0	6631400	11218500
Protein FAN	NSMAF	0	0	0	0	1	0	0	0	0	0	0	0	2	0	0	0	104.37	0	0	0	0	0	0	0	0	0	0	0	0	11199000	0	0	0	11199000
Cofilin-1;Cofilin-2	CFL1	1	0	0	0	1	0	0	0	0	0	0	0	1	2	0	1	13.923	0	0	0	0	0	0	0	0	0	0	0	0	1848900	7296400	0	1915400	11060700
Nucleolar protein 6	NOL6	0	0	0	0	0	2	0	0	0	0	0	0	0	0	0	0	127.32	0	0	0	0	0	10873000	0	0	0	0	0	0	0	0	0	0	10873000
RNA binding motif protein, X-linked-like-1	RBMXL1	0	0	0	0	0	0	0	0	0	0	0	0	1	1	0	1	42.141	0	0	0	0	0	0	0	0	0	0	0	0	2964800	4119200	0	3780400	10864400
Exosome complex component RRP43	EXOSC8	0	0	0	0	1	0	0	0	0	0	0	0	1	0	0	0	30.039	0	0	0	0	8364500	0	0	0	0	0	0	0	2423600	0	0	0	10788100
ATP-dependent RNA helicase DDX50	DDX50	0	0	0	0	0	0	0	0	0	0	0	0	2	1	1	1	82.226	0	0	0	0	0	0	0	0	0	0	0	0	5104900	1750700	1917300	1954700	10727600
Tectonin beta-propeller repeat-containing protein 2	TECPR2	0	0	0	0	1	1	0	0	0	0	0	0	1	0	0	0	137.94	0	0	0	0	3286300	4336300	0	0	0	0	0	0	2918400	0	0	0	10541000
Nucleolar GTP-binding protein 2	GNL2	0	0	0	0	0	1	1	1	0	0	0	0	0	0	0	0	83.654	0	0	0	0	0	6050100	4489400	0	0	0	0	0	0	0	0	0	10539500
5-AMP-activated protein kinase subunit beta-1	PRKAB1	0	0	0	0	1	1	1	1	0	0	0	0	0	0	0	0	6.8448	0	0	0	0	3161800	3215100	1922400	2134300	0	0	0	0	0	0	0	0	10433600
Protein SDA1 homolog	SDAD1	0	0	0	0	1	0	1	0	0	0	0	0	0	0	0	0	75.44	0	0	0	0	6434200	0	3972400	0	0	0	0	0	0	0	0	0	10406600
5-3 exoribonuclease 2	XRN2	0	0	0	0	0	1	0	0	0	0	0	0	1	1	0	0	99.96	0	0	0	0	0	3472700	0	0	0	0	0	0	3141000	3770300	0	0	10384000
Transmembrane 9 superfamily member 3	TM9SF3	0	0	0	0	0	0	0	0	0	0	0	0	0	2	0	0	29.938	0	0	0	0	0	0	0	0	0	0	0	0	0	10383000	0	0	10383000
Cytoskeleton-associated protein 4	CKAP4	0	0	0	0	1	0	0	1	0	0	0	0	0	0	0	0	66.022	0	0	0	0	5621400	0	0	4754500	0	0	0	0	0	0	0	0	10375900
Serine/threonine-protein kinase A-Raf;RAF proto-oncogene serine/threonine-protein kinase;Serine/threonine-protein kinase B-raf	ARAF	1	1	0	0	0	0	0	0	1	1	0	0	1	1	0	0	67.925	3478900	1477700	0	0	0	0	0	0	1959900	1642100	0	0	941340	863570	0	0	10363510
Aspartate--tRNA ligase, mitochondrial	DARS2	1	0	1	1	1	0	0	0	0	1	0	0	0	0	0	1	73.562	1222800	0	3680300	2071700	0	0	0	0	0	1678500	0	0	0	0	0	1501700	10155000
5-azacytidine-induced protein 2	AZI2	0	0	0	0	0	0	0	0	1	1	0	0	0	0	0	0	25.064	0	0	0	0	0	0	0	0	4786400	5246100	0	0	0	0	0	0	10032500
Galectin-3-binding protein	LGALS3BP	1	0	0	0	0	1	0	0	0	1	0	0	0	1	0	0	65.33	3597700	0	0	0	0	0	0	0	0	4374600	0	0	0	1930100	0	0	9902400
Antigen KI-67	MKI67	0	0	0	0	0	1	0	0	0	0	0	0	0	0	0	0	358.62	0	0	0	0	0	9896100	0	0	0	0	0	0	0	0	0	0	9896100
Sorting and assembly machinery component 50 homolog	SAMM50	0	0	0	0	0	0	0	0	0	1	1	2	0	0	0	0	51.976	0	0	0	0	0	0	0	0	0	1016600	1194000	7540000	0	0	0	0	9750600
YLP motif-containing protein 1	YLPM1	0	0	0	0	0	0	0	0	0	0	0	0	0	1	1	1	180.28	0	0	0	0	0	0	0	0	0	0	0	0	0	3311900	3192400	3162700	9667000
Chromosome transmission fidelity protein 18 homolog	CHTF18	0	0	0	0	0	0	0	0	0	0	0	1	0	2	0	0	107.43	0	0	0	0	0	0	0	0	0	0	0	692700	0	8927100	0	0	9619800
U3 small nucleolar ribonucleoprotein protein MPP10	MPHOSPH10	0	0	0	0	0	0	0	0	0	0	0	0	2	0	0	0	78.863	0	0	0	0	0	0	0	0	0	0	0	0	9536500	0	0	0	9536500
Phosphatidylinositol-binding clathrin assembly protein	PICALM	0	0	0	0	0	0	0	0	0	0	0	0	1	1	0	0	59.918	0	0	0	0	0	0	0	0	0	0	0	0	4764400	4766200	0	0	9530600
Serine-rich coiled-coil domain-containing protein 2	CCSER2	0	0	0	0	0	0	0	0	1	2	0	1	0	0	0	0	116.91	0	0	0	0	0	0	0	0	3562000	5828000	0	0	0	0	0	0	9390000
[Pyruvate dehydrogenase (acetyl-transferring)] kinase isozyme 3, mitochondrial	PDK3	0	0	0	0	0	1	1	0	1	1	1	0	1	1	0	0	46.938	0	0	0	0	0	1295400	667630	0	1869900	2036300	1266300	0	1072100	1158700	0	0	9366330
Protein S100-A7	S100A7	0	0	0	0	0	0	0	0	1	0	0	0	0	0	0	0	11.471	0	0	0	0	0	0	0	0	9340800	0	0	0	0	0	0	0	9340800
Protein RRP5 homolog	PDCD11	0	0	0	0	2	0	0	1	0	0	0	0	0	0	0	0	208.7	0	0	0	0	5070200	0	0	4139200	0	0	0	0	0	0	0	0	9209400
Fatty acyl-CoA reductase 1	FAR1	0	0	0	0	0	0	0	0	0	0	0	0	1	0	0	1	37.481	0	0	0	0	0	0	0	0	0	0	0	0	5705100	0	0	3428100	9133200
Long-chain fatty acid transport protein 3	SLC27A3	0	0	0	0	0	0	1	0	0	1	1	1	1	0	0	1	87.323	0	0	0	0	0	0	1578700	0	0	0	1803100	1573100	2019900	0	0	2144300	9119100
ARF GTPase-activating protein GIT2	GIT2	0	0	0	0	0	0	0	0	0	0	0	0	0	0	1	0	71.504	0	0	0	0	0	0	0	0	0	0	0	0	0	0	9026500	0	9026500
Cystatin-A;Cystatin-A, N-terminally processed	CSTA	0	0	0	0	0	0	1	0	0	0	0	0	0	0	0	0	7.0861	0	0	0	0	0	0	9019300	0	0	0	0	0	0	0	0	0	9019300
U4/U6 small nuclear ribonucleoprotein Prp4	PRPF4	0	0	0	0	0	1	0	0	0	1	0	0	1	0	0	0	58.32	0	0	0	0	0	4217400	0	0	0	2956400	0	0	1828400	0	0	0	9002200
Testis-expressed sequence 10 protein	TEX10	0	0	0	0	1	0	0	1	0	0	0	0	2	0	0	0	103.91	0	0	0	0	3207900	0	0	787850	0	0	0	0	4822900	0	0	0	8818650
Ribosome biogenesis protein NSA2 homolog	NSA2	0	0	0	0	0	1	0	1	0	0	0	0	0	0	0	0	30.065	0	0	0	0	0	4812900	0	3991900	0	0	0	0	0	0	0	0	8804800
Protein dpy-30 homolog	DPY30	0	0	0	0	1	1	1	0	1	0	0	0	1	1	1	1	11.25	0	0	0	0	868220	1123200	1008000	0	1139500	0	0	0	1431500	1056000	1393500	752830	8772750
Elongation factor 1-alpha 2	EEF1A2	1	0	0	0	0	0	0	0	0	0	0	0	1	0	0	0	50.47	3825400	0	0	0	0	0	0	0	0	0	0	0	4851000	0	0	0	8676400
ER membrane protein complex subunit 1	EMC1	0	0	0	0	0	0	0	1	0	0	1	0	0	1	0	0	109.42	0	0	0	0	0	0	0	3290000	0	0	3379400	0	0	1956000	0	0	8625400
Inosine-5-monophosphate dehydrogenase 2	IMPDH2	0	0	0	0	0	0	0	0	1	1	1	0	0	0	0	0	50.957	0	0	0	0	0	0	0	0	3866200	4709300	0	0	0	0	0	0	8575500
Protein RER1	RER1	0	0	0	0	0	0	0	0	0	0	0	1	0	0	0	1	13.439	0	0	0	0	0	0	0	0	0	0	0	3768100	0	0	0	4675800	8443900
DnaJ homolog subfamily B member 8;DnaJ homolog subfamily B member 6;DnaJ homolog subfamily B member 2	DNAJB2	0	0	0	0	0	1	0	0	0	0	0	0	0	0	0	0	25.411	0	0	0	0	0	8438300	0	0	0	0	0	0	0	0	0	0	8438300
Protein LAP2	ERBB2IP	0	0	0	0	0	0	0	0	0	0	0	0	2	2	2	2	68.568	0	0	0	0	0	0	0	0	0	0	0	0	1866800	1895100	1973700	2632300	8367900
Arginine--tRNA ligase, cytoplasmic	RARS	0	0	0	0	1	1	0	0	0	0	0	1	1	0	1	0	67.14	0	0	0	0	2199800	2092200	0	0	0	0	0	856150	2108000	0	1078100	0	8334250
Thyroid receptor-interacting protein 6	TRIP6	0	0	0	0	1	0	0	0	0	0	0	0	0	1	1	0	50.287	0	0	0	0	6253500	0	0	0	0	0	0	0	0	0	2044200	0	8297700
Proteasome activator complex subunit 2	PSME2	1	1	0	0	1	1	0	0	0	1	1	0	0	1	0	0	26.011	959520	1177000	0	0	0	1872500	0	0	0	1907100	698280	0	0	1640700	0	0	8255100
Calmodulin-regulated spectrin-associated protein 1	CAMSAP1	0	0	0	0	0	0	0	0	0	0	0	0	1	1	0	0	146.54	0	0	0	0	0	0	0	0	0	0	0	0	4541900	3684900	0	0	8226800
Cleft lip and palate transmembrane protein 1-like protein	CLPTM1L	0	0	0	0	0	1	0	0	0	1	0	0	1	1	0	0	43.28	0	0	0	0	0	1255300	0	0	0	2483700	0	0	2276800	2156300	0	0	8172100
Protein-L-isoaspartate O-methyltransferase domain-containing protein 1	PCMTD1	1	0	0	0	1	1	0	0	0	1	0	0	0	0	0	0	14.39	1881600	0	0	0	2581000	1958800	0	0	0	1744400	0	0	0	0	0	0	8165800
Zinc finger protein 638	ZNF638	0	0	0	0	0	0	0	0	0	0	0	0	2	1	0	0	128.49	0	0	0	0	0	0	0	0	0	0	0	0	6258400	1704100	0	0	7962500
COP9 signalosome complex subunit 8	COPS8	0	0	0	0	0	0	0	0	0	0	0	0	0	1	0	0	8.9341	0	0	0	0	0	0	0	0	0	0	0	0	0	7855100	0	0	7855100
Rho GTPase-activating protein 35	GRLF1	1	0	0	1	1	0	0	0	0	0	0	1	0	0	0	0	86.279	0	0	0	3176900	2572100	0	0	0	0	0	0	2075100	0	0	0	0	7824100
28S ribosomal protein S22, mitochondrial	MRPS22	0	0	0	0	1	0	0	0	0	1	0	0	0	1	1	0	36.805	0	0	0	0	0	0	0	0	0	2653400	0	0	0	3019500	2120700	0	7793600
Ras-related protein Rab-6A;Ras-related protein Rab-6B;Ras-related protein Rab-39A	RAB6B	0	0	0	0	0	0	0	0	0	0	0	0	0	1	0	0	5.8575	0	0	0	0	0	0	0	0	0	0	0	0	0	7745400	0	0	7745400
NK-tumor recognition protein;Putative peptidyl-prolyl cis-trans isomerase	NKTR	0	0	0	0	0	0	0	0	1	1	0	0	0	0	0	0	131.82	0	0	0	0	0	0	0	0	5119600	2470700	0	0	0	0	0	0	7590300
Junction plakoglobin	JUP	0	0	0	0	0	1	1	0	3	0	0	0	0	0	0	0	81.744	0	0	0	0	0	1181400	536730	0	5681200	0	0	0	0	0	0	0	7399330
Lethal(2) giant larvae protein homolog 2	SPATS2	0	0	0	0	0	0	1	0	0	0	0	1	0	1	0	0	113.38	0	0	0	0	0	0	2859300	0	0	0	0	2237100	0	2292700	0	0	7389100
Zinc finger MYM-type protein 3	ZMYM3	0	0	0	0	1	1	0	1	0	0	0	0	1	1	1	1	36.216	0	0	0	0	663250	1441200	0	864310	0	0	0	0	937390	792060	1138500	1527500	7364210
G-rich sequence factor 1	GRSF1	0	0	0	0	1	1	0	0	0	1	0	0	1	0	0	0	47.27	0	0	0	0	2146100	2175300	0	0	0	2086000	0	0	865430	0	0	0	7272830
Filaggrin-2	FLG2	0	0	0	0	0	0	1	0	2	0	0	0	0	0	0	0	248.07	0	0	0	0	0	0	2287200	0	4972100	0	0	0	0	0	0	0	7259300
AP-2 complex subunit alpha-2	AP2A2	0	0	0	0	0	0	0	0	0	0	0	0	2	2	0	0	103.96	0	0	0	0	0	0	0	0	0	0	0	0	3429500	3710400	0	0	7139900
Fructose-bisphosphate aldolase A	ALDOA	0	0	0	0	0	0	0	0	1	0	0	0	0	0	0	0	15.462	0	0	0	0	0	0	0	0	6952100	0	0	0	0	0	0	0	6952100
Prolactin regulatory element-binding protein	PREB	0	0	0	0	1	1	0	0	1	1	0	0	1	0	0	0	5.1569	0	0	0	0	948130	1012200	0	0	1472100	2024300	0	0	1395900	0	0	0	6852630
Uncharacterized protein C9orf78	C9orf78	0	0	0	0	0	0	0	0	1	0	0	0	0	0	0	0	33.688	0	0	0	0	0	0	0	0	6746000	0	0	0	0	0	0	0	6746000
TBC1 domain family member 31	TBC1D31	0	0	0	0	0	0	0	0	0	1	0	0	0	0	0	0	73.395	0	0	0	0	0	0	0	0	0	6657500	0	0	0	0	0	0	6657500
DNA replication licensing factor MCM3	MCM3	0	1	0	1	0	0	0	0	0	0	1	0	0	0	1	0	90.98	0	3483900	0	1380200	0	0	0	0	0	0	1757700	0	0	0	0	0	6621800
U3 small nucleolar RNA-associated protein 18 homolog	UTP18	0	0	0	0	0	2	0	1	0	0	0	0	0	0	0	0	62.003	0	0	0	0	0	2908200	0	3682500	0	0	0	0	0	0	0	0	6590700
Keratin, type II cytoskeletal 1b	KRT77	0	0	0	0	0	0	0	0	1	0	0	0	0	0	0	0	61.802	0	0	0	0	0	0	0	0	6555600	0	0	0	0	0	0	0	6555600
Reticulon;Reticulon-4	RTN4	0	0	0	0	0	0	0	0	0	0	0	0	0	1	0	1	37.144	0	0	0	0	0	0	0	0	0	0	0	0	0	6360100	0	0	6360100
DNA topoisomerase 1;DNA topoisomerase I, mitochondrial	TOP1	0	0	0	0	1	0	0	0	0	0	0	0	1	0	0	0	90.725	0	0	0	0	3913700	0	0	0	0	0	0	0	2438400	0	0	0	6352100
cAMP-dependent protein kinase type I-beta regulatory subunit	PRKAR1B	0	0	0	0	0	0	0	0	0	0	0	0	0	1	0	0	26.937	0	0	0	0	0	0	0	0	0	0	0	0	0	6341200	0	0	6341200
Long-chain fatty acid transport protein 4	SLC27A4	0	0	0	0	0	1	0	0	0	1	0	1	0	0	0	0	72.063	0	0	0	0	0	1598500	0	0	0	3254300	0	1487900	0	0	0	0	6340700
Protein SGT1	ECD	0	0	0	0	0	0	0	0	0	0	0	0	1	1	0	0	67.711	0	0	0	0	0	0	0	0	0	0	0	0	1596300	4716100	0	0	6312400
Autophagy-related protein 13	ATG13	0	0	0	0	0	0	0	0	1	1	0	0	0	0	0	0	22.17	0	0	0	0	0	0	0	0	6242300	0	0	0	0	0	0	0	6242300
ATP synthase subunit alpha, mitochondrial	ATP5A1	0	0	0	0	0	0	0	0	0	0	0	0	0	2	0	0	54.493	0	0	0	0	0	0	0	0	0	0	0	0	0	6207500	0	0	6207500
U5 small nuclear ribonucleoprotein 40 kDa protein	SNRNP40	0	0	0	0	0	1	0	0	0	0	0	0	0	0	1	0	39.31	0	0	0	0	0	6200800	0	0	0	0	0	0	0	0	0	0	6200800
ATP-dependent RNA helicase DDX42	DDX42	0	0	0	2	0	0	1	0	0	0	0	0	0	0	0	1	90.067	0	0	0	3004700	0	0	1546000	0	0	0	0	0	0	0	0	1565800	6116500
Ras GTPase-activating-like protein IQGAP3	IQGAP3	0	0	0	0	0	0	0	0	0	1	1	0	0	0	0	0	179.48	0	0	0	0	0	0	0	0	0	3900300	2090000	0	0	0	0	0	5990300
ATP-dependent RNA helicase DDX24	DDX24	0	0	0	0	1	1	0	0	0	1	0	0	1	0	0	0	91.48	0	0	0	0	1558100	2551400	0	0	0	982950	0	0	890370	0	0	0	5982820
Cell division cycle 5-like protein	CDC5L	0	0	0	0	0	1	0	0	0	0	0	0	0	0	0	0	92.25	0	0	0	0	0	5919200	0	0	0	0	0	0	0	0	0	0	5919200
Methionine--tRNA ligase, cytoplasmic	MARS	0	0	0	0	1	0	0	0	0	1	0	0	0	1	0	0	61.815	0	0	0	0	1495200	0	0	0	0	3604600	0	0	0	778080	0	0	5877880
WD repeat-containing protein 61;WD repeat-containing protein 61, N-terminally processed	WDR61	0	0	0	0	0	1	0	0	0	1	0	0	1	0	1	0	17.666	0	0	0	0	0	998780	0	0	0	1679200	0	0	1800900	0	1393100	0	5871980
Glutamate-rich WD repeat-containing protein 1	GRWD1	0	0	0	0	1	0	0	0	0	0	0	0	0	0	0	0	49.419	0	0	0	0	5768400	0	0	0	0	0	0	0	0	0	0	0	5768400
Coatomer subunit gamma-2;Coatomer subunit gamma-1	COPG2	0	0	0	0	0	0	0	0	1	0	0	0	2	2	0	0	81.482	0	0	0	0	0	0	0	0	713000	0	0	0	2668400	2372500	0	0	5753900
Extracellular matrix protein 1	ECM1	0	0	0	0	0	0	1	0	0	0	0	0	0	0	0	0	46.099	0	0	0	0	0	0	5720800	0	0	0	0	0	0	0	0	0	5720800
Cysteine protease ATG4A	ATG4A	0	0	0	0	0	0	0	0	0	0	0	0	2	2	0	1	35.14	0	0	0	0	0	0	0	0	0	0	0	0	2004000	2736800	0	974580	5715380
Protein arginine N-methyltransferase 1	PRMT1	1	0	0	0	0	0	0	0	0	0	0	0	1	0	0	0	32.693	5694200	0	0	0	0	0	0	0	0	0	0	0	0	0	0	0	5694200
Protein disulfide-isomerase A4	PDIA4	0	0	0	1	0	0	0	0	0	0	0	0	0	0	0	0	72.932	0	0	0	5622100	0	0	0	0	0	0	0	0	0	0	0	0	5622100
Far upstream element-binding protein 2	KHSRP	0	0	0	0	0	1	0	0	0	0	0	0	0	0	0	1	73.027	0	0	0	0	0	2637300	0	0	0	0	0	0	0	0	0	2879800	5517100
Protein phosphatase 1 regulatory subunit 12A	PPP1R12A	0	0	0	0	0	0	0	0	0	0	0	0	0	1	0	1	76.532	0	0	0	0	0	0	0	0	0	0	0	0	0	2605900	0	2903000	5508900
Transmembrane protein 33	TMEM33	0	0	0	0	0	1	0	0	0	0	1	0	0	0	0	0	25.223	0	0	0	0	0	3002200	0	0	0	0	2431000	0	0	0	0	0	5433200
Oral-facial-digital syndrome 1 protein	OFD1	0	0	0	0	0	0	0	0	1	1	0	0	0	1	0	0	42.925	0	0	0	0	0	0	0	0	0	2958700	0	0	0	2464500	0	0	5423200
Tropomyosin alpha-1 chain;Tropomyosin alpha-3 chain;Tropomyosin alpha-4 chain;Tropomyosin beta chain	TPM1	0	0	0	0	0	0	1	0	0	0	0	0	0	0	0	0	8.014	0	0	0	0	0	0	5377100	0	0	0	0	0	0	0	0	0	5377100
Creatine kinase U-type, mitochondrial;Creatine kinase S-type, mitochondrial	CKMT1A	0	0	0	0	0	0	0	1	0	0	0	0	0	0	1	0	16.279	0	0	0	0	0	0	0	3436000	0	0	0	0	0	0	1932500	0	5368500
Centrosomal protein of 290 kDa	CEP290	0	0	0	0	0	0	0	0	0	2	0	0	0	0	0	0	100.09	0	0	0	0	0	0	0	0	0	5339500	0	0	0	0	0	0	5339500
Mitochondrial basic amino acids transporter	SLC25A29	0	0	0	0	0	0	0	0	1	0	0	0	0	0	0	0	13.825	0	0	0	0	0	0	0	0	5328700	0	0	0	0	0	0	0	5328700
Importin-7	IPO7	0	0	0	0	1	0	0	0	0	0	0	0	1	2	0	0	119.52	0	0	0	0	0	0	0	0	0	0	0	0	1823500	3456000	0	0	5279500
WASH complex subunit strumpellin	KIAA0196	0	0	0	0	0	0	0	0	0	0	0	0	1	0	0	1	117.06	0	0	0	0	0	0	0	0	0	0	0	0	2328600	0	0	2949000	5277600
Dol-P-Man:Man(5)GlcNAc(2)-PP-Dol alpha-1,3-mannosyltransferase	ALG3	0	0	0	0	0	0	0	0	0	1	0	1	1	1	0	0	36.898	0	0	0	0	0	0	0	0	0	0	0	1298900	1703300	2200900	0	0	5203100
Protein kinase C iota type	PRKCI	0	0	0	0	0	1	0	0	0	1	0	0	0	0	0	0	68.262	0	0	0	0	0	1858900	0	0	0	3311100	0	0	0	0	0	0	5170000
Regulator of nonsense transcripts 1	UPF1	0	0	0	0	0	0	1	0	0	0	0	0	1	0	0	0	123.03	0	0	0	0	0	0	2476300	0	0	0	0	0	2608300	0	0	0	5084600
Protein FAM115A	FAM115A	0	0	0	0	0	0	0	0	0	0	0	0	1	0	0	0	101.89	0	0	0	0	0	0	0	0	0	0	0	0	5059400	0	0	0	5059400
Round spermatid basic protein 1	RSBN1	0	0	0	0	0	0	0	1	0	0	0	0	0	0	0	0	84.975	0	0	0	0	0	0	0	5028600	0	0	0	0	0	0	0	0	5028600
F-box only protein 3	FBXO3	1	1	0	0	0	0	0	0	0	0	0	0	0	1	0	0	49.153	2761600	2257000	0	0	0	0	0	0	0	0	0	0	0	0	0	0	5018600
THO complex subunit 5 homolog	THOC5	0	0	0	0	0	0	0	0	0	0	0	0	1	1	0	0	78.507	0	0	0	0	0	0	0	0	0	0	0	0	3488700	1427200	0	0	4915900
Protein S100-A14	S100A14	0	0	0	0	1	0	1	0	0	0	0	0	1	0	0	0	11.662	0	0	0	0	1285300	0	2038500	0	0	0	0	0	1530600	0	0	0	4854400
DnaJ homolog subfamily C member 15	DNAJC15	0	0	0	0	0	0	0	0	0	1	0	0	0	0	0	0	16.383	0	0	0	0	0	0	0	0	0	4813100	0	0	0	0	0	0	4813100
E3 ubiquitin-protein ligase TRIM41	TRIM41	0	0	0	0	0	0	0	0	0	1	0	1	1	0	0	0	23.607	0	0	0	0	0	0	0	0	0	0	0	2544400	2249700	0	0	0	4794100
Glioma tumor suppressor candidate region gene 2 protein	GLTSCR2	0	0	0	0	0	2	0	0	0	0	0	0	0	0	0	0	54.389	0	0	0	0	0	4778900	0	0	0	0	0	0	0	0	0	0	4778900
Major vault protein	MVP	0	0	0	0	0	0	0	0	0	1	0	0	0	0	0	0	99.326	0	0	0	0	0	0	0	0	0	4698300	0	0	0	0	0	0	4698300
Mitochondrial peptide methionine sulfoxide reductase	MSRA	1	1	0	0	0	0	0	0	0	0	0	0	0	0	0	0	18.963	2820800	1734700	0	0	0	0	0	0	0	0	0	0	0	0	0	0	4555500
Heterogeneous nuclear ribonucleoprotein L-like	HNRPLL	0	0	0	0	0	1	0	0	0	0	0	0	0	0	0	0	56.45	0	0	0	0	0	4432100	0	0	0	0	0	0	0	0	0	0	4432100
Pyruvate dehydrogenase phosphatase regulatory subunit, mitochondrial	PDPR	0	0	0	0	1	0	0	0	1	1	0	0	0	0	0	0	54.79	0	0	0	0	1052100	0	0	0	0	3314400	0	0	0	0	0	0	4366500
TRMT1-like protein	TRMT1L	0	0	0	0	1	1	0	1	0	1	0	0	0	0	0	1	43.951	0	0	0	0	2287900	0	0	2055100	0	0	0	0	0	0	0	0	4343000
Threonine--tRNA ligase, mitochondrial	TARS2	0	0	0	0	0	2	0	0	0	0	0	0	0	0	0	0	71.482	0	0	0	0	0	4299300	0	0	0	0	0	0	0	0	0	0	4299300
Replication factor C subunit 4	RFC4	0	0	0	0	0	0	0	0	0	0	0	0	0	2	0	0	13.34	0	0	0	0	0	0	0	0	0	0	0	0	0	4212900	0	0	4212900
RNA polymerase II-associated factor 1 homolog	PAF1	0	0	0	0	0	0	0	0	1	1	0	0	0	0	0	0	55.472	0	0	0	0	0	0	0	0	4160000	0	0	0	0	0	0	0	4160000
Ladinin-1	LAD1	0	0	0	0	0	0	0	1	1	0	0	0	0	0	0	0	21.473	0	0	0	0	0	0	0	4146000	0	0	0	0	0	0	0	0	4146000
SNW domain-containing protein 1	SNW1	0	1	0	0	0	0	0	0	0	0	1	0	0	1	0	0	43.331	0	1164100	0	0	0	0	0	0	0	0	2943300	0	0	0	0	0	4107400
Guanine nucleotide-binding protein subunit beta-2-like 1;Guanine nucleotide-binding protein subunit beta-2-like 1, N-terminally processed	GNB2L1	0	0	0	0	0	0	0	0	1	0	0	0	0	0	0	0	16.403	0	0	0	0	0	0	0	0	4065900	0	0	0	0	0	0	0	4065900
Probable ATP-dependent RNA helicase DDX6	DDX6	0	0	0	0	0	1	0	0	0	0	0	0	0	0	0	0	54.416	0	0	0	0	0	4056100	0	0	0	0	0	0	0	0	0	0	4056100
Tubulin alpha chain-like 3	TUBAL3	0	0	0	0	0	0	0	0	0	0	0	0	0	0	1	0	45.517	0	0	0	0	0	0	0	0	0	0	0	0	0	0	4046000	0	4046000
Lys-63-specific deubiquitinase BRCC36	BRCC3	0	0	0	0	0	0	0	0	0	0	0	0	0	1	0	0	25.756	0	0	0	0	0	0	0	0	0	0	0	0	0	4035500	0	0	4035500
Transient receptor potential cation channel subfamily M member 4	TRPM4	0	0	0	0	0	0	0	0	0	0	0	0	1	0	0	1	115.56	0	0	0	0	0	0	0	0	0	0	0	0	3004400	0	0	1025400	4029800
Phenylalanine--tRNA ligase beta subunit	FARSB	0	0	0	0	0	1	2	0	0	0	0	0	0	0	0	0	66.115	0	0	0	0	0	2501900	1455400	0	0	0	0	0	0	0	0	0	3957300
Beta-2-microglobulin;Beta-2-microglobulin form pI 5.3	B2M	0	0	0	0	0	0	0	0	0	1	0	0	0	0	0	0	13.972	0	0	0	0	0	0	0	0	0	3837500	0	0	0	0	0	0	3837500
Desmocollin-3	DSC3	0	0	0	0	0	0	1	0	0	0	0	0	0	0	0	0	93.453	0	0	0	0	0	0	3829000	0	0	0	0	0	0	0	0	0	3829000
Eukaryotic translation initiation factor 5A-2;Eukaryotic translation initiation factor 5A-1-like;Eukaryotic translation initiation factor 5A-1	EIF5A2	0	1	0	0	0	0	0	0	0	0	0	0	0	1	0	1	11.687	0	462950	0	0	0	0	0	0	0	0	0	0	0	2411300	0	811130	3685380
Cell division cycle protein 27 homolog	CDC27	0	0	0	0	0	0	0	0	1	1	0	0	0	0	0	0	91.737	0	0	0	0	0	0	0	0	0	3656900	0	0	0	0	0	0	3656900
Phosphatidylinositol 4-phosphate 3-kinase C2 domain-containing subunit alpha	PIK3C2A	0	0	0	0	0	0	0	0	0	0	0	0	2	0	0	0	190.68	0	0	0	0	0	0	0	0	0	0	0	0	3621300	0	0	0	3621300
Replication factor C subunit 3	RFC3	0	0	0	0	0	0	0	0	0	0	0	1	1	0	0	0	34.756	0	0	0	0	0	0	0	0	0	0	0	3583600	0	0	0	0	3583600
ADP-ribosylation factor-like protein 1	ARL1	0	0	0	0	0	0	0	0	1	1	0	0	0	0	0	0	1.7852	0	0	0	0	0	0	0	0	1729700	1811500	0	0	0	0	0	0	3541200
LIM and calponin homology domains-containing protein 1	LIMCH1	0	1	0	0	0	0	0	0	0	1	0	0	2	1	1	1	118.95	0	0	0	0	0	0	0	0	0	0	0	0	921930	1257800	1350400	0	3530130
60S ribosomal protein L36a	RPL36A	0	0	0	0	0	0	0	1	0	0	0	1	0	0	0	0	13.228	0	0	0	0	0	0	0	3519300	0	0	0	0	0	0	0	0	3519300
DNA-directed RNA polymerase I subunit RPA49	POLR1E	0	0	0	0	0	1	0	0	0	0	0	0	0	0	0	0	39.783	0	0	0	0	0	3391400	0	0	0	0	0	0	0	0	0	0	3391400
DnaJ homolog subfamily C member 8	DNAJC8	0	1	0	0	0	0	0	0	1	0	0	0	0	0	0	0	29.841	0	1695200	0	0	0	0	0	0	1672100	0	0	0	0	0	0	0	3367300
U4/U6 small nuclear ribonucleoprotein Prp3	PRPF3	0	0	0	0	0	0	0	0	0	1	0	0	0	0	0	0	31.888	0	0	0	0	0	0	0	0	0	3350400	0	0	0	0	0	0	3350400
Polypeptide N-acetylgalactosaminyltransferase 3	GALNT3	0	0	0	0	0	1	0	0	1	0	0	0	0	0	0	0	42.533	0	0	0	0	0	1580500	0	0	1716500	0	0	0	0	0	0	0	3297000
Amyloid-like protein 2	APLP2	0	0	0	0	0	0	0	0	0	0	0	0	1	1	0	0	59.151	0	0	0	0	0	0	0	0	0	0	0	0	1854900	1415900	0	0	3270800
Protein-glutamine gamma-glutamyltransferase E;Protein-glutamine gamma-glutamyltransferase E 50 kDa catalytic chain;Protein-glutamine gamma-glutamyltransferase E 27 kDa non-catalytic chain	TGM3	0	0	0	0	0	0	0	0	1	0	0	0	0	0	0	0	76.631	0	0	0	0	0	0	0	0	3265400	0	0	0	0	0	0	0	3265400
Probable phospholipid-transporting ATPase VD	ATP10D	0	1	0	0	0	0	0	0	0	0	0	0	0	0	0	0	138.89	0	3249600	0	0	0	0	0	0	0	0	0	0	0	0	0	0	3249600
DNA-directed RNA polymerase;DNA-directed RNA polymerase II subunit RPB2	POLR2B	0	0	0	0	0	1	0	0	0	0	0	0	0	0	0	0	125.19	0	0	0	0	0	3198700	0	0	0	0	0	0	0	0	0	0	3198700
Heat shock-related 70 kDa protein 2	HSPA2	0	0	0	0	0	0	0	1	0	0	0	0	0	1	0	0	70.02	0	0	0	0	0	0	0	0	0	0	0	0	0	3105400	0	0	3105400
3-beta-hydroxysteroid-Delta(8),Delta(7)-isomerase	EBP	0	0	0	0	0	0	0	0	0	0	0	1	0	0	0	0	26.352	0	0	0	0	0	0	0	0	0	0	0	3093800	0	0	0	0	3093800
Zinc finger CCCH domain-containing protein 4	ZC3H4	0	0	0	0	0	0	0	0	0	0	0	0	1	0	1	0	95.425	0	0	0	0	0	0	0	0	0	0	0	0	1555600	0	1510000	0	3065600
Isoleucine--tRNA ligase, cytoplasmic	IARS	0	1	0	0	0	0	0	1	0	0	0	0	0	1	0	0	131.76	0	1082900	0	0	0	0	0	0	0	0	0	0	0	1950700	0	0	3033600
E3 ubiquitin-protein ligase SIAH2;E3 ubiquitin-protein ligase	SIAH2	0	0	0	0	0	0	0	0	0	0	0	0	0	0	0	1	34.614	0	0	0	0	0	0	0	0	0	0	0	0	0	0	0	3018600	3018600
Serine/Arginine-related protein 53	RSRC1	0	0	1	0	0	0	0	0	0	0	0	0	0	0	0	0	19.976	0	0	2989600	0	0	0	0	0	0	0	0	0	0	0	0	0	2989600
Plakophilin-4;Catenin delta-2	CTNND2	0	0	0	0	1	0	0	0	0	0	0	1	0	0	0	0	97.979	0	0	0	0	1547300	0	0	0	0	0	0	1413600	0	0	0	0	2960900
Glutathione S-transferase Mu 3	GSTM3	0	0	0	0	0	0	0	0	0	0	0	0	2	1	0	0	26.559	0	0	0	0	0	0	0	0	0	0	0	0	2202600	724010	0	0	2926610
Catechol O-methyltransferase domain-containing protein 1	COMTD1	0	0	0	0	0	0	0	0	0	0	0	0	0	1	0	1	27.747	0	0	0	0	0	0	0	0	0	0	0	0	0	1120800	0	1796600	2917400
Protein-glutamine gamma-glutamyltransferase K	TGM1	0	0	0	0	0	0	1	0	0	0	0	0	0	0	0	0	14.01	0	0	0	0	0	0	2895400	0	0	0	0	0	0	0	0	0	2895400
NADH dehydrogenase [ubiquinone] 1 beta subcomplex subunit 10	NDUFB10	0	0	0	0	0	0	0	0	0	0	1	0	0	0	0	0	17.482	0	0	0	0	0	0	0	0	0	0	2858500	0	0	0	0	0	2858500
WD repeat-containing protein 6	WDR6	0	0	0	0	0	0	0	0	1	0	0	0	0	0	0	0	32.111	0	0	0	0	0	0	0	0	2856500	0	0	0	0	0	0	0	2856500
Dual specificity mitogen-activated protein kinase kinase 6;Dual specificity mitogen-activated protein kinase kinase 3	MAP2K3	0	0	0	0	0	0	0	1	0	0	0	1	0	0	0	0	18.212	0	0	0	0	0	0	0	906540	0	0	0	1923400	0	0	0	0	2829940
F-actin-capping protein subunit alpha-2	CAPZA2	0	0	0	0	0	1	0	0	0	0	0	0	0	0	0	0	32.949	0	0	0	0	0	2813600	0	0	0	0	0	0	0	0	0	0	2813600
Putative Golgi pH regulator C;Golgi pH regulator A;Golgi pH regulator B	GPR89C	0	0	0	0	0	0	0	0	0	1	0	0	0	0	0	0	36.67	0	0	0	0	0	0	0	0	0	2751300	0	0	0	0	0	0	2751300
Heat shock protein beta-8	HSPB8	1	0	0	0	0	0	0	0	0	0	0	0	0	0	0	0	21.604	2713900	0	0	0	0	0	0	0	0	0	0	0	0	0	0	0	2713900
Sister chromatid cohesion protein PDS5 homolog A	PDS5A	0	0	0	0	0	0	0	1	0	0	0	0	0	1	0	0	150.83	0	0	0	0	0	0	0	1419300	0	0	0	0	0	1291300	0	0	2710600
Probable ATP-dependent RNA helicase DDX47	DDX47	0	0	0	0	2	1	0	0	0	0	0	0	0	0	0	0	45.169	0	0	0	0	1154200	1484200	0	0	0	0	0	0	0	0	0	0	2638400
Cleavage and polyadenylation specificity factor subunit 2	CPSF2	0	0	0	0	1	0	0	0	0	1	0	0	0	0	0	0	88.486	0	0	0	0	665310	0	0	0	0	1907300	0	0	0	0	0	0	2572610
Integrator complex subunit 3	INTS3	0	0	0	0	0	2	0	0	0	0	0	0	1	1	0	0	103.15	0	0	0	0	0	809750	0	0	0	0	0	0	993780	764830	0	0	2568360
Exosome complex component RRP46	EXOSC5	0	0	0	0	0	0	0	0	0	0	0	0	0	1	0	0	21.256	0	0	0	0	0	0	0	0	0	0	0	0	0	2479100	0	0	2479100
Proteasome subunit alpha type-3	PSMA3	0	0	0	0	0	0	0	0	1	0	0	0	0	0	0	0	27.647	0	0	0	0	0	0	0	0	2474900	0	0	0	0	0	0	0	2474900
4F2 cell-surface antigen heavy chain	SLC3A2	0	0	0	0	0	0	0	0	1	0	0	0	0	0	0	0	13.175	0	0	0	0	0	0	0	0	2340500	0	0	0	0	0	0	0	2340500
Nucleolar MIF4G domain-containing protein 1	NOM1	0	0	0	0	1	1	0	0	0	0	0	0	0	0	0	0	96.256	0	0	0	0	952470	1350000	0	0	0	0	0	0	0	0	0	0	2302470
DNA repair protein RAD51 homolog 3	RAD51C	0	0	0	0	0	0	0	0	2	0	0	0	0	0	0	0	15.185	0	0	0	0	0	0	0	0	2260300	0	0	0	0	0	0	0	2260300
BAG family molecular chaperone regulator 3	BAG3	0	1	0	0	0	0	0	0	0	0	0	0	0	0	0	0	34.759	0	2256200	0	0	0	0	0	0	0	0	0	0	0	0	0	0	2256200
Decaprenyl-diphosphate synthase subunit 1	PDSS1	0	0	0	0	0	0	0	0	0	1	0	0	0	0	0	0	34.304	0	0	0	0	0	0	0	0	0	2256100	0	0	0	0	0	0	2256100
14-3-3 protein epsilon	YWHAE	0	0	0	0	1	0	0	0	0	0	0	0	0	0	0	0	12.869	0	0	0	0	2153600	0	0	0	0	0	0	0	0	0	0	0	2153600
Protein FAM134B	FAM134B	0	0	0	0	0	0	0	0	0	0	0	0	1	0	0	0	23.351	0	0	0	0	0	0	0	0	0	0	0	0	2125800	0	0	0	2125800
U3 small nucleolar ribonucleoprotein protein IMP4	IMP4	0	0	0	0	0	0	0	0	0	0	0	0	1	0	0	0	19.619	0	0	0	0	0	0	0	0	0	0	0	0	2088700	0	0	0	2088700
H/ACA ribonucleoprotein complex subunit 4	DKC1	0	0	0	0	1	0	0	0	0	0	0	0	0	0	0	0	19.06	0	0	0	0	2058900	0	0	0	0	0	0	0	0	0	0	0	2058900
Tyrosine-protein phosphatase non-receptor type 6	PTPN6	0	0	0	0	0	0	0	0	1	1	0	0	0	0	0	0	14.576	0	0	0	0	0	0	0	0	1931200	0	0	0	0	0	0	0	1931200
NADH dehydrogenase [ubiquinone] iron-sulfur protein 7, mitochondrial	NDUFS7	1	0	0	0	0	0	0	0	0	0	0	0	0	0	0	0	19.77	1918200	0	0	0	0	0	0	0	0	0	0	0	0	0	0	0	1918200
NADH dehydrogenase [ubiquinone] 1 alpha subcomplex assembly factor 4	NDUFAF4	0	0	0	0	0	0	0	0	0	1	0	0	0	0	0	0	20.266	0	0	0	0	0	0	0	0	0	1903300	0	0	0	0	0	0	1903300
Ribose-phosphate pyrophosphokinase 1;Ribose-phosphate pyrophosphokinase 3;Ribose-phosphate pyrophosphokinase 2	PRPS2	0	0	0	0	0	0	0	0	0	0	0	0	0	1	0	0	18.928	0	0	0	0	0	0	0	0	0	0	0	0	0	1897700	0	0	1897700
Large subunit GTPase 1 homolog	LSG1	0	0	0	0	0	0	0	0	0	0	0	0	0	0	1	0	21.019	0	0	0	0	0	0	0	0	0	0	0	0	0	0	1880800	0	1880800
Exosome complex component MTR3	EXOSC6	0	0	0	0	0	0	0	0	0	0	0	0	1	0	0	0	28.235	0	0	0	0	0	0	0	0	0	0	0	0	1816900	0	0	0	1816900
Cell division control protein 42 homolog	CDC42	0	0	0	0	1	1	0	0	0	0	0	0	0	0	0	0	21.258	0	0	0	0	959550	758300	0	0	0	0	0	0	0	0	0	0	1717850
Sodium-coupled neutral amino acid transporter 1	SLC38A1	0	0	0	0	0	0	0	0	0	0	0	0	0	1	0	0	56.195	0	0	0	0	0	0	0	0	0	0	0	0	0	1706000	0	0	1706000
Putative ATP-dependent RNA helicase DHX30	DHX30	0	0	1	1	1	2	0	0	0	0	1	0	1	0	1	0	130.55	0	0	0	0	796670	717880	0	0	0	0	0	0	0	0	0	0	1514550
Zinc finger protein 622	ZNF622	0	0	0	0	0	0	0	0	0	0	0	0	1	0	0	0	54.271	0	0	0	0	0	0	0	0	0	0	0	0	1513600	0	0	0	1513600
Choline/ethanolaminephosphotransferase 1	CEPT1	0	0	0	0	0	0	0	0	0	0	0	0	1	1	0	0	46.553	0	0	0	0	0	0	0	0	0	0	0	0	1486400	0	0	0	1486400
DnaJ homolog subfamily C member 1	DNAJC1	0	0	0	0	0	1	0	0	0	0	0	0	0	0	0	0	63.882	0	0	0	0	0	1409600	0	0	0	0	0	0	0	0	0	0	1409600
ATP-binding cassette sub-family B member 10, mitochondrial	ABCB10	0	0	0	0	0	0	0	0	0	0	0	0	0	1	0	1	79.147	0	0	0	0	0	0	0	0	0	0	0	0	0	1346400	0	0	1346400
Major facilitator superfamily domain-containing protein 10	MFSD10	0	0	0	0	0	0	0	0	0	0	0	0	1	1	0	0	38.247	0	0	0	0	0	0	0	0	0	0	0	0	665270	611170	0	0	1276440
Coatomer subunit beta	COPB1	0	0	0	0	0	0	0	0	0	0	0	0	1	0	0	0	55.537	0	0	0	0	0	0	0	0	0	0	0	0	1237000	0	0	0	1237000
Transducin beta-like protein 3	TBL3	0	0	0	0	0	0	0	1	0	0	0	0	0	0	0	0	55.933	0	0	0	0	0	0	0	1194900	0	0	0	0	0	0	0	0	1194900
WD repeat-containing protein 3	WDR3	0	0	0	0	1	0	0	0	0	0	0	0	0	0	0	0	106.1	0	0	0	0	1173000	0	0	0	0	0	0	0	0	0	0	0	1173000
HEAT repeat-containing protein 5B	HEATR5B	0	0	0	0	0	0	0	0	0	0	0	0	1	0	0	0	83.486	0	0	0	0	0	0	0	0	0	0	0	0	989790	0	0	0	989790
Importin subunit beta-1	KPNB1	0	0	0	0	2	0	0	0	0	0	0	0	0	0	0	0	97.169	0	0	0	0	839250	0	0	0	0	0	0	0	0	0	0	0	839250
Peflin	PEF1	0	0	0	0	0	0	0	0	0	0	0	0	1	0	0	0	30.381	0	0	0	0	0	0	0	0	0	0	0	0	646490	0	0	0	646490
Small subunit processome component 20 homolog	UTP20	0	0	0	0	0	2	0	0	0	0	0	0	0	0	0	0	318.38	0	0	0	0	0	623380	0	0	0	0	0	0	0	0	0	0	623380
Ubiquitin carboxyl-terminal hydrolase;Putative ubiquitin carboxyl-terminal hydrolase 17-like protein 1;Ubiquitin carboxyl-terminal hydrolase 17-like protein 24;Ubiquitin carboxyl-terminal hydrolase 17-like protein 20;Ubiquitin carboxyl-terminal hydrolase 17-like protein 19;Ubiquitin carboxyl-terminal hydrolase 17-like protein 17;Ubiquitin carboxyl-terminal hydrolase 17-like protein 22;Ubiquitin c…	USP17L10	0	0	0	0	0	0	1	0	0	0	0	0	0	0	0	0	63.428	0	0	0	0	0	0	0	0	0	0	0	0	0	0	0	0	0
Golgin subfamily A member 6-like protein 1;Putative golgin subfamily A member 6-like protein 6;Golgin subfamily A member 6-like protein 22	GOLGA6L1	0	0	0	0	0	1	0	0	0	0	0	0	0	1	0	0	83.068	0	0	0	0	0	0	0	0	0	0	0	0	0	0	0	0	0
Ribosome-binding protein 1	RRBP1	0	0	0	0	0	1	0	1	0	0	0	0	0	0	0	0	84.325	0	0	0	0	0	0	0	0	0	0	0	0	0	0	0	0	0
Nibrin	NBN	0	0	0	0	1	1	1	1	1	1	1	0	1	1	1	1	14.516	0	0	0	0	0	0	0	0	0	0	0	0	0	0	0	0	0
Zinc finger protein 117	ZNF117	0	0	0	0	0	0	1	0	0	0	0	0	0	0	0	0	45.084	0	0	0	0	0	0	0	0	0	0	0	0	0	0	0	0	0
Myosin-14	MYH14	0	1	0	0	0	0	1	0	0	1	1	0	0	1	0	0	73.404	0	0	0	0	0	0	0	0	0	0	0	0	0	0	0	0	0
SH3 and PX domain-containing protein 2B	SH3PXD2B	0	0	0	0	0	0	0	1	0	0	0	0	0	0	0	0	49.169	0	0	0	0	0	0	0	0	0	0	0	0	0	0	0	0	0
Ankyrin repeat domain-containing protein 18A;Ankyrin repeat domain-containing protein 18B	ANKRD18A	0	0	0	0	0	0	0	0	1	1	0	0	0	0	1	0	115.6	0	0	0	0	0	0	0	0	0	0	0	0	0	0	0	0	0
Putative RNA-binding protein Luc7-like 1	LUC7L	1	1	0	1	1	0	1	0	1	0	0	0	0	1	1	0	32.447	0	0	0	0	0	0	0	0	0	0	0	0	0	0	0	0	0
Probable global transcription activator SNF2L2	SMARCA2	1	0	0	0	0	0	1	0	0	0	0	0	0	0	0	0	17.739	0	0	0	0	0	0	0	0	0	0	0	0	0	0	0	0	0
Periodic tryptophan protein 1 homolog	PWP1	0	0	0	0	1	0	0	0	0	0	0	0	0	0	0	0	49.038	0	0	0	0	0	0	0	0	0	0	0	0	0	0	0	0	0
Disintegrin and metalloproteinase domain-containing protein 2	ADAM2	0	0	0	0	0	0	0	0	0	0	0	0	0	0	0	1	64.795	0	0	0	0	0	0	0	0	0	0	0	0	0	0	0	0	0
Arf-GAP domain and FG repeat-containing protein 1	AGFG1	0	0	0	0	0	0	0	0	0	0	0	0	0	0	1	0	56.413	0	0	0	0	0	0	0	0	0	0	0	0	0	0	0	0	0
Ninein	NIN	0	0	0	0	0	0	0	0	0	0	1	1	0	0	0	0	179.44	0	0	0	0	0	0	0	0	0	0	0	0	0	0	0	0	0
	ZNF808	0	0	1	0	0	0	0	0	0	0	0	0	0	0	0	0	11.821	0	0	0	0	0	0	0	0	0	0	0	0	0	0	0	0	0
Rho guanine nucleotide exchange factor 3	ARHGEF3	0	0	0	0	0	0	0	1	0	0	1	0	0	1	0	0	47.616	0	0	0	0	0	0	0	0	0	0	0	0	0	0	0	0	0
Apolipoprotein A-V	APOA5	0	0	0	0	0	0	0	0	1	0	0	0	0	0	0	0	18.541	0	0	0	0	0	0	0	0	0	0	0	0	0	0	0	0	0
Keratin, type I cuticular Ha3-I	KRT33A	0	1	0	0	1	0	0	0	0	0	1	0	0	0	1	0	45.968	0	0	0	0	0	0	0	0	0	0	0	0	0	0	0	0	0
Trypsin-1;Alpha-trypsin chain 1;Alpha-trypsin chain 2	PRSS1	1	1	2	1	1	1	2	2	1	1	2	2	2	0	2	2	26.558	0	0	0	0	0	0	0	0	0	0	0	0	0	0	0	0	0
Keratin, type II cuticular Hb2	KRT82	0	0	0	0	0	1	1	0	1	0	1	0	0	1	0	0	56.682	0	0	0	0	0	0	0	0	0	0	0	0	0	0	0	0	0
Aminoacyl tRNA synthase complex-interacting multifunctional protein 1;Endothelial monocyte-activating polypeptide 2	AIMP1	0	0	0	0	0	0	0	0	0	0	0	0	1	0	0	0	16.578	0	0	0	0	0	0	0	0	0	0	0	0	0	0	0	0	0
Succinate dehydrogenase [ubiquinone] flavoprotein subunit, mitochondrial	SDHA	0	0	0	0	0	1	0	0	0	1	0	0	0	0	0	0	63.566	0	0	0	0	0	0	0	0	0	0	0	0	0	0	0	0	0
Protein PRRC2C;Protein PRRC2A;Protein PRRC2B	PRRC2C	0	0	0	0	0	1	0	0	1	0	0	0	0	0	0	0	308.77	0	0	0	0	0	0	0	0	0	0	0	0	0	0	0	0	0
Survival motor neuron protein	SMN1	0	0	0	0	0	1	0	0	0	1	0	0	0	0	0	0	31.689	0	0	0	0	0	0	0	0	0	0	0	0	0	0	0	0	0
Oxysterol-binding protein	OSBPL2	1	0	0	0	0	1	0	0	0	0	0	0	0	0	0	0	42.031	0	0	0	0	0	0	0	0	0	0	0	0	0	0	0	0	0
Arf-GAP with Rho-GAP domain, ANK repeat and PH domain-containing protein 1	ARAP1	0	0	0	1	0	0	0	0	0	0	0	0	0	0	0	0	134.64	0	0	0	0	0	0	0	0	0	0	0	0	0	0	0	0	0
Exosome complex component RRP41	EXOSC4	0	0	0	0	0	1	0	0	0	0	0	0	1	1	1	0	28.413	0	0	0	0	0	0	0	0	0	0	0	0	0	0	0	0	0
Chitinase-3-like protein 2	CHI3L2	0	0	0	0	1	0	0	0	0	1	0	0	0	0	0	0	20.483	0	0	0	0	0	0	0	0	0	0	0	0	0	0	0	0	0
40S ribosomal protein S30	FAU	1	1	1	1	1	1	1	1	1	1	1	1	1	1	1	0	10.905	0	0	0	0	0	0	0	0	0	0	0	0	0	0	0	0	0
Centrosomal protein of 112 kDa	CEP112	0	0	0	0	0	0	0	0	0	0	1	0	0	1	0	0	5.2269	0	0	0	0	0	0	0	0	0	0	0	0	0	0	0	0	0
Uncharacterized protein KIAA1211	KIAA1211	0	0	0	0	0	0	0	0	0	0	0	0	1	0	0	0	136.38	0	0	0	0	0	0	0	0	0	0	0	0	0	0	0	0	0
DNA-directed RNA polymerase III subunit RPC2	POLR3B	0	0	0	0	0	1	0	0	0	0	0	0	0	0	0	0	19.58	0	0	0	0	0	0	0	0	0	0	0	0	0	0	0	0	0
Protein kinase C-binding protein NELL2	NELL2	0	0	0	0	0	1	1	0	0	0	0	1	0	1	1	1	14.138	0	0	0	0	0	0	0	0	0	0	0	0	0	0	0	0	0
Kinesin-like protein KIF19	KIF19	0	0	1	0	0	0	0	0	0	0	0	0	0	0	0	0	70.129	0	0	0	0	0	0	0	0	0	0	0	0	0	0	0	0	0
Small nuclear ribonucleoprotein F	SNRPF	0	0	1	1	1	0	1	1	0	0	1	1	1	0	1	1	13.747	0	0	0	0	0	0	0	0	0	0	0	0	0	0	0	0	0
Coiled-coil domain-containing protein 39	CCDC39	0	0	0	0	0	0	0	0	0	0	0	0	0	0	1	0	79.001	0	0	0	0	0	0	0	0	0	0	0	0	0	0	0	0	0
Peptidyl-glycine alpha-amidating monooxygenase;Peptidylglycine alpha-hydroxylating monooxygenase;Peptidyl-alpha-hydroxyglycine alpha-amidating lyase	PAM	0	0	0	0	0	0	0	0	0	0	0	1	0	0	0	0	27.649	0	0	0	0	0	0	0	0	0	0	0	0	0	0	0	0	0
Transient receptor potential cation channel subfamily A member 1	TRPA1	0	0	0	0	0	0	0	0	0	0	0	0	1	0	0	0	103.52	0	0	0	0	0	0	0	0	0	0	0	0	0	0	0	0	0
Engulfment and cell motility protein 2	ELMO2	0	0	0	0	0	0	0	0	0	0	0	0	0	1	0	0	30.733	0	0	0	0	0	0	0	0	0	0	0	0	0	0	0	0	0
ADP-ribosylation factor-like protein 13A	ARL13A	0	0	0	1	0	0	0	1	0	0	0	0	0	0	1	0	14.051	0	0	0	0	0	0	0	0	0	0	0	0	0	0	0	0	0
Anoctamin;Anoctamin-7	ANO7	1	0	0	0	0	0	0	0	0	0	0	0	0	0	1	0	20.856	0	0	0	0	0	0	0	0	0	0	0	0	0	0	0	0	0
	FAM213B	1	1	1	1	0	1	0	1	1	0	1	0	1	1	0	1	20.548	0	0	0	0	0	0	0	0	0	0	0	0	0	0	0	0	0
Myosin regulatory light chain 12A;Myosin regulatory light chain 12B	MYL12A	0	0	0	0	0	0	0	0	0	0	0	0	1	0	0	0	20.457	0	0	0	0	0	0	0	0	0	0	0	0	0	0	0	0	0
GTPase Era, mitochondrial	ERAL1	1	0	0	0	0	0	1	0	0	0	0	0	1	0	0	0	29.908	0	0	0	0	0	0	0	0	0	0	0	0	0	0	0	0	0
	ZNF285	0	0	0	0	0	1	0	0	0	0	0	0	0	1	0	0	4.7281	0	0	0	0	0	0	0	0	0	0	0	0	0	0	0	0	0
Tyrosine-protein kinase JAK2	JAK2	0	0	0	0	0	0	0	1	0	0	0	0	0	0	0	0	130.67	0	0	0	0	0	0	0	0	0	0	0	0	0	0	0	0	0
Bromodomain-containing protein 4	BRD4	1	0	0	0	0	0	0	0	0	0	1	0	0	0	0	0	152.22	0	0	0	0	0	0	0	0	0	0	0	0	0	0	0	0	0
ADP/ATP translocase 1	SLC25A4	0	0	0	0	0	0	0	0	0	0	0	0	0	0	1	0	33.064	0	0	0	0	0	0	0	0	0	0	0	0	0	0	0	0	0
Histone H2AX;Histone H2A type 1-A;Histone H2A.J	H2AFX	0	0	0	0	0	1	0	0	0	0	0	0	1	1	0	0	15.144	0	0	0	0	0	0	0	0	0	0	0	0	0	0	0	0	0
Stathmin	STMN1	0	0	0	0	0	0	0	0	1	1	0	0	0	0	0	1	17.302	0	0	0	0	0	0	0	0	0	0	0	0	0	0	0	0	0
Heat shock 70 kDa protein 6;Putative heat shock 70 kDa protein 7	HSPA6	1	1	1	1	1	1	1	1	1	1	1	1	1	1	1	1	71.027	0	0	0	0	0	0	0	0	0	0	0	0	0	0	0	0	0
Cyclic AMP-dependent transcription factor ATF-6 alpha;Processed cyclic AMP-dependent transcription factor ATF-6 alpha	ATF6	0	0	0	0	0	0	0	0	0	0	0	1	0	0	0	0	74.584	0	0	0	0	0	0	0	0	0	0	0	0	0	0	0	0	0
ER lumen protein-retaining receptor 2;ER lumen protein-retaining receptor;ER lumen protein-retaining receptor 1	KDELR2	0	0	0	0	1	0	0	0	0	0	0	0	2	0	0	0	21.241	0	0	0	0	0	0	0	0	0	0	0	0	0	0	0	0	0
Transgelin-2	TAGLN2	0	0	0	0	0	0	0	0	0	1	0	1	0	0	0	1	21.086	0	0	0	0	0	0	0	0	0	0	0	0	0	0	0	0	0
Zinc finger protein 157	ZNF157	0	0	0	0	0	0	0	0	0	0	0	1	0	0	1	0	58.29	0	0	0	0	0	0	0	0	0	0	0	0	0	0	0	0	0
Heterogeneous nuclear ribonucleoprotein H2;Heterogeneous nuclear ribonucleoprotein H2, N-terminally processed	HNRNPH2	0	0	0	0	0	0	0	0	0	0	0	0	1	1	1	1	49.263	0	0	0	0	0	0	0	0	0	0	0	0	0	0	0	0	0
Small nuclear ribonucleoprotein E	SNRPE	0	1	0	1	1	1	1	1	1	1	0	1	1	1	1	1	10.803	0	0	0	0	0	0	0	0	0	0	0	0	0	0	0	0	0
Serine/arginine-rich splicing factor 4	SRSF4	0	0	0	0	0	0	0	0	0	0	0	0	0	1	0	0	56.678	0	0	0	0	0	0	0	0	0	0	0	0	0	0	0	0	0
RAB6-interacting golgin	GORAB	0	0	0	0	0	0	0	0	0	0	0	0	0	0	1	0	27.992	0	0	0	0	0	0	0	0	0	0	0	0	0	0	0	0	0
Elongation factor Tu GTP-binding domain-containing protein 1	EFTUD1	0	1	1	0	0	0	0	0	0	1	1	0	0	0	0	1	119.89	0	0	0	0	0	0	0	0	0	0	0	0	0	0	0	0	0
FUN14 domain-containing protein 1	FUNDC1	0	0	0	0	1	1	0	0	1	1	1	1	1	1	1	1	17.177	0	0	0	0	0	0	0	0	0	0	0	0	0	0	0	0	0
Ubiquitin-associated domain-containing protein 2	UBAC2	0	0	0	1	1	0	1	1	1	0	0	0	0	1	0	0	23.074	0	0	0	0	0	0	0	0	0	0	0	0	0	0	0	0	0
Coiled-coil domain-containing protein 150	CCDC150	0	0	0	0	0	0	0	0	0	1	0	0	0	0	0	0	128.76	0	0	0	0	0	0	0	0	0	0	0	0	0	0	0	0	0
MAM domain-containing glycosylphosphatidylinositol anchor protein 1	MDGA1	0	0	0	0	0	0	0	0	0	0	0	0	0	1	0	0	105.79	0	0	0	0	0	0	0	0	0	0	0	0	0	0	0	0	0
Dual specificity protein phosphatase 19	DUSP19	1	0	0	0	0	0	1	1	0	1	0	0	1	0	1	0	18.296	0	0	0	0	0	0	0	0	0	0	0	0	0	0	0	0	0
Small integral membrane protein 4	SMIM4	0	0	0	0	0	0	0	0	0	1	0	0	0	0	0	0	8.6961	0	0	0	0	0	0	0	0	0	0	0	0	0	0	0	0	0
Unconventional myosin-XVIIIa	MYO18A	0	0	0	0	0	0	0	0	1	0	0	0	0	1	0	0	180.49	0	0	0	0	0	0	0	0	0	0	0	0	0	0	0	0	0
Leucine-rich repeat-containing protein 45	LRRC45	0	0	0	0	1	0	0	0	0	0	0	0	0	0	0	0	75.95	0	0	0	0	0	0	0	0	0	0	0	0	0	0	0	0	0
Zinc finger and BTB domain-containing protein 45	ZBTB45	0	0	0	0	0	0	0	0	0	0	0	1	0	0	0	0	54.007	0	0	0	0	0	0	0	0	0	0	0	0	0	0	0	0	0
Transmembrane protein 109	TMEM109	0	0	0	0	1	1	1	0	1	1	0	0	1	1	1	1	26.21	0	0	0	0	0	0	0	0	0	0	0	0	0	0	0	0	0
Leucine-rich repeat and coiled-coil domain-containing protein 1	LRRCC1	0	0	0	0	0	0	1	0	0	0	0	0	0	0	0	0	117.93	0	0	0	0	0	0	0	0	0	0	0	0	0	0	0	0	0
Kelch-like protein 25	KLHL25	0	0	0	0	0	0	0	0	1	0	0	0	0	0	0	0	65.923	0	0	0	0	0	0	0	0	0	0	0	0	0	0	0	0	0
Zinc finger protein 112	ZNF112	0	0	0	0	0	0	0	0	1	1	0	0	0	0	0	0	105.08	0	0	0	0	0	0	0	0	0	0	0	0	0	0	0	0	0
Protein WWC3	WWC3	0	0	0	0	0	1	0	0	0	0	0	0	0	0	0	0	122.67	0	0	0	0	0	0	0	0	0	0	0	0	0	0	0	0	0
Afadin- and alpha-actinin-binding protein	SSX2IP	0	0	0	0	0	0	0	0	0	1	1	1	0	0	0	0	59.201	0	0	0	0	0	0	0	0	0	0	0	0	0	0	0	0	0
Probable ATP-dependent RNA helicase DDX49	DDX49	0	0	0	0	0	0	0	0	0	0	0	0	0	1	0	0	28.723	0	0	0	0	0	0	0	0	0	0	0	0	0	0	0	0	0

## Sheet: Supplementary Data 1B
Supplementary Data_1B: List of proteins detected in GFP-GABARAP co-immunoprecipitation/LC-MS experiment
Table is sorted by decreasing log2 fold change over background control IP sample (log2FoldChange). For more information about cut-offs and data processing see Materials and Methods.
Gene	log2FoldChange	pvalue	padj	Significant	centrosome	autophagy
GABARAP	12.909	0.000923567	0.000923567	FDR < 0.05	Non-centrosome	autophagy
GABARAPL2	12.8096	0.00100546	0.00100546	FDR < 0.05	Non-centrosome	autophagy
SQSTM1	12.4955	0.00184258	0.00184258	FDR < 0.05	Non-centrosome	autophagy
ATG7	12.0925	0.00419017	0.00419017	FDR < 0.05	Non-centrosome	autophagy
ATG3	9.77787	0.0128071	0.0128071	FDR < 0.05	Non-centrosome	autophagy
RPL4	9.42803	0.00127843	0.00127843	FDR < 0.05	Non-centrosome	Non-autophagy
RABGAP1	9.34816	0.00224295	0.00224295	FDR < 0.05	centrosome	Non-autophagy
KBTBD7	9.22895	0.00397179	0.00397179	FDR < 0.05	Non-centrosome	Non-autophagy
RPL15	9.18417	0.00695632	0.00695632	FDR < 0.05	Non-centrosome	Non-autophagy
KEAP1	9.08103	0.00357143	0.00357143	FDR < 0.05	Non-centrosome	Non-autophagy
ATG4B	9.04297	0.00554595	0.00554595	FDR < 0.05	Non-centrosome	autophagy
CEP131	9.02998	0.0038899	0.0038899	FDR < 0.05	centrosome	Non-autophagy
FNIP1	8.93701	0.00176069	0.00176069	FDR < 0.05	Non-centrosome	Non-autophagy
GBAS	8.71227	0.00849409	0.00849409	FDR < 0.05	Non-centrosome	Non-autophagy
RPL28	8.56415	0.00381711	0.00381711	FDR < 0.05	Non-centrosome	autophagy
RPL26	8.51635	0.00251592	0.00251592	FDR < 0.05	Non-centrosome	Non-autophagy
KRT9	8.49315	0.0166106	0.0166106	FDR < 0.05	Non-centrosome	Non-autophagy
RPL27	8.33289	0.00210646	0.00210646	FDR < 0.05	Non-centrosome	Non-autophagy
RPL7A	8.30704	0.00213376	0.00213376	FDR < 0.05	Non-centrosome	Non-autophagy
RPL23	8.23919	0.00108735	0.00108735	FDR < 0.05	Non-centrosome	Non-autophagy
RPL10A	8.22554	0.00362602	0.00362602	FDR < 0.05	Non-centrosome	Non-autophagy
FLCN	8.22378	0.00257052	0.00257052	FDR < 0.05	Non-centrosome	autophagy
PCM1	8.2174	0.00295268	0.00295268	FDR < 0.05	centrosome	Non-autophagy
RPL3	8.05254	0.00138763	0.00138763	FDR < 0.05	Non-centrosome	Non-autophagy
KBTBD6	8.03428	0.00486351	0.00486351	FDR < 0.05	Non-centrosome	Non-autophagy
RPL18	8.02398	0.00202457	0.00202457	FDR < 0.05	Non-centrosome	Non-autophagy
NIPSNAP1	8.02076	0.00873976	0.00873976	FDR < 0.05	Non-centrosome	Non-autophagy
RPL32	7.99676	0.00106005	0.00106005	FDR < 0.05	Non-centrosome	Non-autophagy
RPL12	7.98154	0.00195177	0.00195177	FDR < 0.05	Non-centrosome	Non-autophagy
HADHA	7.89379	0.00287079	0.00287079	FDR < 0.05	Non-centrosome	Non-autophagy
RPL13A	7.84251	0.00437216	0.00437216	FDR < 0.05	Non-centrosome	Non-autophagy
RPL14	7.8351	0.00216106	0.00216106	FDR < 0.05	Non-centrosome	Non-autophagy
RPL10	7.67976	0.00311647	0.00311647	FDR < 0.05	Non-centrosome	Non-autophagy
RPL11	7.61574	0.00643767	0.00643767	FDR < 0.05	Non-centrosome	Non-autophagy
RPL17	7.52724	0.0157461	0.0157461	FDR < 0.05	Non-centrosome	Non-autophagy
TEX264	7.52282	0.00635578	0.00635578	FDR < 0.05	Non-centrosome	Non-autophagy
RPL30	7.50032	0.000950864	0.000950864	FDR < 0.05	Non-centrosome	Non-autophagy
NONO	7.47764	0.00178799	0.00178799	FDR < 0.05	Non-centrosome	Non-autophagy
DDX21	7.37226	0.00373521	0.00373521	FDR < 0.05	Non-centrosome	Non-autophagy
RPL24	7.30734	0.000978162	0.000978162	FDR < 0.05	Non-centrosome	Non-autophagy
HADHB	7.26913	0.00506369	0.00506369	FDR < 0.05	Non-centrosome	Non-autophagy
RPL35A	7.24355	0.00539126	0.00539126	FDR < 0.05	Non-centrosome	Non-autophagy
RPL36AL	7.14011	0.00114195	0.00114195	FDR < 0.05	Non-centrosome	Non-autophagy
MYO1B	7.13463	0.00453594	0.00453594	FDR < 0.05	Non-centrosome	Non-autophagy
KRT1	6.97498	0.108603	0.108603	Not Sig	Non-centrosome	Non-autophagy
LRPPRC	6.96675	0.00752047	0.00752047	FDR < 0.05	Non-centrosome	Non-autophagy
RPL19	6.95029	0.0232621	0.0232621	FDR < 0.05	Non-centrosome	Non-autophagy
RPL35	6.89506	0.00152411	0.00152411	FDR < 0.05	Non-centrosome	Non-autophagy
EPPK1	6.84271	0.00860328	0.00860328	FDR < 0.05	Non-centrosome	Non-autophagy
FTSJ3	6.73439	0.00119654	0.00119654	FDR < 0.05	Non-centrosome	Non-autophagy
RSL1D1	6.56634	0.00480892	0.00480892	FDR < 0.05	Non-centrosome	Non-autophagy
RPL13	6.55166	0.00116924	0.00116924	FDR < 0.05	Non-centrosome	Non-autophagy
CCPG1	6.50997	0.00259782	0.00259782	FDR < 0.05	Non-centrosome	Non-autophagy
TECR	6.50882	0.00235214	0.00235214	FDR < 0.05	Non-centrosome	Non-autophagy
AKAP11	6.47299	0.00557325	0.00557325	FDR < 0.05	Non-centrosome	Non-autophagy
NSUN4	6.46689	0.00692903	0.00692903	FDR < 0.05	Non-centrosome	Non-autophagy
RPLP0	6.44008	0.00767516	0.00767516	FDR < 0.05	Non-centrosome	Non-autophagy
AGR2	6.43078	0.00343494	0.00343494	FDR < 0.05	Non-centrosome	Non-autophagy
BLM	6.42839	0.0414149	0.0414149	FDR < 0.05	Non-centrosome	Non-autophagy
SF3B2	6.40774	0.00439945	0.00439945	FDR < 0.05	Non-centrosome	Non-autophagy
RPL37A	6.39163	0.00405369	0.00405369	FDR < 0.05	Non-centrosome	Non-autophagy
LRRC16A	6.38648	0.00466333	0.00466333	FDR < 0.05	Non-centrosome	Non-autophagy
MYO1C	6.38183	0.00516379	0.00516379	FDR < 0.05	Non-centrosome	Non-autophagy
WDR11	6.34028	0.00365332	0.00365332	FDR < 0.05	Non-centrosome	Non-autophagy
NEDD4	6.33651	0.0271474	0.0271474	FDR < 0.05	Non-centrosome	autophagy
RPL23A	6.32426	0.00189718	0.00189718	FDR < 0.05	Non-centrosome	Non-autophagy
PRKAR1A	6.30772	0.00885805	0.00885805	FDR < 0.05	Non-centrosome	Non-autophagy
RPL34	6.29307	0.00348954	0.00348954	FDR < 0.05	Non-centrosome	Non-autophagy
ZC3HAV1	6.25605	0.0418153	0.0418153	FDR < 0.05	Non-centrosome	Non-autophagy
GTPBP4	6.23304	0.00205187	0.00205187	FDR < 0.05	Non-centrosome	Non-autophagy
RPL7	6.20961	0.00197907	0.00197907	FDR < 0.05	Non-centrosome	Non-autophagy
RPL29	6.20069	0.00122384	0.00122384	FDR < 0.05	Non-centrosome	Non-autophagy
RPL9	6.19624	0.00265241	0.00265241	FDR < 0.05	Non-centrosome	Non-autophagy
RPL31	6.17809	0.00103276	0.00103276	FDR < 0.05	Non-centrosome	Non-autophagy
RPLP2	6.17459	0.0199045	0.0199045	FDR < 0.05	Non-centrosome	Non-autophagy
WDFY3	6.14321	0.00638308	0.00638308	FDR < 0.05	Non-centrosome	autophagy
SLC25A1	6.1077	0.00340764	0.00340764	FDR < 0.05	Non-centrosome	Non-autophagy
RPL21	6.0528	0.0300682	0.0300682	FDR < 0.05	Non-centrosome	Non-autophagy
ATG16L1	6.04246	0.0168835	0.0168835	FDR < 0.05	Non-centrosome	autophagy
MFAP1	6.04211	0.00221565	0.00221565	FDR < 0.05	Non-centrosome	Non-autophagy
SFPQ	6.0054	0.0112966	0.0112966	FDR < 0.05	Non-centrosome	Non-autophagy
RPLP1	6.00112	0.0203503	0.0203503	FDR < 0.05	Non-centrosome	Non-autophagy
IMMT	5.9766	0.00289809	0.00289809	FDR < 0.05	Non-centrosome	Non-autophagy
CTNND1	5.96651	0.0028162	0.0028162	FDR < 0.05	Non-centrosome	Non-autophagy
ATAD3A	5.88716	0.00541856	0.00541856	FDR < 0.05	Non-centrosome	Non-autophagy
DDX27	5.88103	0.00297998	0.00297998	FDR < 0.05	Non-centrosome	Non-autophagy
RPS28	5.83219	0.00207916	0.00207916	FDR < 0.05	Non-centrosome	Non-autophagy
MYBBP1A	5.82915	0.00314377	0.00314377	FDR < 0.05	Non-centrosome	Non-autophagy
RPL36	5.8097	0.00146952	0.00146952	FDR < 0.05	Non-centrosome	Non-autophagy
TCP1	5.80832	0.0111874	0.0111874	FDR < 0.05	centrosome	Non-autophagy
H1FX	5.80431	0.00292539	0.00292539	FDR < 0.05	Non-centrosome	Non-autophagy
FAM91A1	5.78918	0.00346224	0.00346224	FDR < 0.05	Non-centrosome	Non-autophagy
HNRNPM	5.78733	0.00421747	0.00421747	FDR < 0.05	Non-centrosome	Non-autophagy
RPL18A	5.75628	0.00630118	0.00630118	FDR < 0.05	Non-centrosome	Non-autophagy
TBC1D9	5.73636	0.01399	0.01399	FDR < 0.05	Non-centrosome	Non-autophagy
PTPLAD1	5.66149	0.00141492	0.00141492	FDR < 0.05	Non-centrosome	Non-autophagy
SMC1A	5.60866	0.00399909	0.00399909	FDR < 0.05	Non-centrosome	Non-autophagy
PABPC1	5.60609	0.00871247	0.00871247	FDR < 0.05	Non-centrosome	Non-autophagy
PHB	5.60323	0.00530937	0.00530937	FDR < 0.05	Non-centrosome	Non-autophagy
RRP12	5.59207	0.00376251	0.00376251	FDR < 0.05	Non-centrosome	Non-autophagy
PRKAG1	5.54688	0.00335305	0.00335305	FDR < 0.05	Non-centrosome	autophagy
DNAJA1	5.53908	0.006101	0.006101	FDR < 0.05	Non-centrosome	Non-autophagy
PHB2	5.45999	0.00656506	0.00656506	FDR < 0.05	Non-centrosome	Non-autophagy
FXR1	5.45421	0.00246133	0.00246133	FDR < 0.05	Non-centrosome	Non-autophagy
RPL5	5.43888	0.0655732	0.0655732	Not Sig	Non-centrosome	Non-autophagy
NAT10	5.41415	0.0121702	0.0121702	FDR < 0.05	Non-centrosome	Non-autophagy
LMNA	5.36403	0.0115332	0.0115332	FDR < 0.05	Non-centrosome	Non-autophagy
CCT8	5.3468	0.00641037	0.00641037	FDR < 0.05	centrosome	Non-autophagy
CPT1A	5.32742	0.00424477	0.00424477	FDR < 0.05	Non-centrosome	Non-autophagy
RPL8	5.29289	0.00133303	0.00133303	FDR < 0.05	Non-centrosome	Non-autophagy
RBM14	5.28588	0.0259554	0.0259554	FDR < 0.05	centrosome	Non-autophagy
KRT5	5.27085	0.159654	0.159654	Not Sig	Non-centrosome	Non-autophagy
TMEM160	5.25024	0.00410828	0.00410828	FDR < 0.05	Non-centrosome	Non-autophagy
C7orf50	5.19348	0.00254322	0.00254322	FDR < 0.05	Non-centrosome	Non-autophagy
PGAM5	5.17885	0.0027889	0.0027889	FDR < 0.05	Non-centrosome	autophagy
ANXA2	5.1698	0.00604641	0.00604641	FDR < 0.05	Non-centrosome	Non-autophagy
CALM1	5.15028	0.00354413	0.00354413	FDR < 0.05	Non-centrosome	Non-autophagy
HPS6	5.13595	0.0120974	0.0120974	FDR < 0.05	Non-centrosome	Non-autophagy
SRP9	5.10984	0.00370792	0.00370792	FDR < 0.05	Non-centrosome	Non-autophagy
ALYREF	5.09527	0.00551865	0.00551865	FDR < 0.05	Non-centrosome	Non-autophagy
HNRNPH1	5.08015	0.00560055	0.00560055	FDR < 0.05	Non-centrosome	Non-autophagy
NOP2	5.04199	0.01803	0.01803	FDR < 0.05	Non-centrosome	Non-autophagy
NBR1	4.95962	0.0474977	0.0474977	FDR < 0.05	Non-centrosome	autophagy
ATG5	4.93305	0.0132894	0.0132894	FDR < 0.05	Non-centrosome	autophagy
MRPL38	4.91181	0.0168562	0.0168562	FDR < 0.05	Non-centrosome	Non-autophagy
CCT2	4.84031	0.0274249	0.0274249	FDR < 0.05	Non-centrosome	Non-autophagy
C17orf75	4.82576	0.0050364	0.0050364	FDR < 0.05	Non-centrosome	Non-autophagy
SMU1	4.81974	0.00338035	0.00338035	FDR < 0.05	Non-centrosome	Non-autophagy
GLG1	4.78874	0.00823931	0.00823931	FDR < 0.05	Non-centrosome	Non-autophagy
CCT4	4.76498	0.0113239	0.0113239	FDR < 0.05	centrosome	Non-autophagy
ILF3	4.75812	0.0109691	0.0109691	FDR < 0.05	Non-centrosome	Non-autophagy
IQGAP1	4.72724	0.00408098	0.00408098	FDR < 0.05	Non-centrosome	Non-autophagy
BSDC1	4.66371	0.0251365	0.0251365	FDR < 0.05	Non-centrosome	Non-autophagy
PRKAA1	4.6474	0.0038626	0.0038626	FDR < 0.05	Non-centrosome	autophagy
EPB41L5	4.56587	0.00676524	0.00676524	FDR < 0.05	Non-centrosome	Non-autophagy
PRKDC	4.55404	0.0107416	0.0107416	FDR < 0.05	Non-centrosome	Non-autophagy
SDC1	4.54501	0.00359873	0.00359873	FDR < 0.05	Non-centrosome	Non-autophagy
RPN1	4.54343	0.00267971	0.00267971	FDR < 0.05	Non-centrosome	Non-autophagy
PCBP2	4.45677	0.00493631	0.00493631	FDR < 0.05	Non-centrosome	Non-autophagy
VAPB	4.45325	0.0016333	0.0016333	FDR < 0.05	Non-centrosome	Non-autophagy
EIF3B	4.41407	0.00305278	0.00305278	FDR < 0.05	Non-centrosome	Non-autophagy
KRT10	4.39976	0.166429	0.166429	Not Sig	Non-centrosome	Non-autophagy
CAPRIN1	4.38864	0.0130619	0.0130619	FDR < 0.05	Non-centrosome	Non-autophagy
CCT6A	4.34046	0.00595541	0.00595541	FDR < 0.05	Non-centrosome	Non-autophagy
FBL	4.33725	0.0777389	0.0777389	Not Sig	Non-centrosome	Non-autophagy
NOLC1	4.33563	0.00583712	0.00583712	FDR < 0.05	Non-centrosome	Non-autophagy
TSG101	4.32099	0.0104504	0.0104504	FDR < 0.05	Non-centrosome	autophagy
CSNK1D	4.31448	0.00624659	0.00624659	FDR < 0.05	centrosome	Non-autophagy
TMPO	4.31009	0.00632848	0.00632848	FDR < 0.05	Non-centrosome	Non-autophagy
PRPF19	4.30126	0.0146406	0.0146406	FDR < 0.05	Non-centrosome	Non-autophagy
EIF3E	4.27752	0.0109418	0.0109418	FDR < 0.05	Non-centrosome	Non-autophagy
MYO6	4.21688	0.0356096	0.0356096	FDR < 0.05	Non-centrosome	Non-autophagy
RPL7L1	4.21471	0.0136351	0.0136351	FDR < 0.05	Non-centrosome	Non-autophagy
H2AFY	4.16872	0.00993176	0.00993176	FDR < 0.05	Non-centrosome	Non-autophagy
PTBP1	4.15383	0.095273	0.095273	Not Sig	Non-centrosome	Non-autophagy
RPL27A	4.14737	0.00186988	0.00186988	FDR < 0.05	Non-centrosome	Non-autophagy
DNAJA2	4.12474	0.00181529	0.00181529	FDR < 0.05	Non-centrosome	Non-autophagy
SMC3	4.11553	0.00469063	0.00469063	FDR < 0.05	Non-centrosome	Non-autophagy
PSPC1	4.10189	0.0533348	0.0533348	Not Sig	Non-centrosome	Non-autophagy
CCT7	4.04701	0.0245587	0.0245587	FDR < 0.05	Non-centrosome	Non-autophagy
DSP	4.02923	0.00673794	0.00673794	FDR < 0.05	Non-centrosome	Non-autophagy
EIF2S1	3.97131	0.0129436	0.0129436	FDR < 0.05	Non-centrosome	Non-autophagy
CSNK1A1	3.93863	0.033849	0.033849	FDR < 0.05	centrosome	Non-autophagy
THEM6	3.92096	0.00664695	0.00664695	FDR < 0.05	Non-centrosome	Non-autophagy
RBMX	3.91303	0.00868517	0.00868517	FDR < 0.05	Non-centrosome	Non-autophagy
RRP15	3.88996	0.0159236	0.0159236	FDR < 0.05	Non-centrosome	Non-autophagy
SERBP1	3.88265	0.00324386	0.00324386	FDR < 0.05	Non-centrosome	Non-autophagy
HNRNPAB	3.86827	0.00987716	0.00987716	FDR < 0.05	Non-centrosome	Non-autophagy
VCP	3.86277	0.0192584	0.0192584	FDR < 0.05	Non-centrosome	autophagy
DNAJA3	3.83722	0.00983167	0.00983167	FDR < 0.05	Non-centrosome	Non-autophagy
EIF3A	3.79888	0.00477252	0.00477252	FDR < 0.05	Non-centrosome	Non-autophagy
GTF2I	3.78429	0.0104231	0.0104231	FDR < 0.05	Non-centrosome	Non-autophagy
DDX17	3.73494	0.00651956	0.00651956	FDR < 0.05	Non-centrosome	Non-autophagy
HIST1H1B	3.66801	0.0165196	0.0165196	FDR < 0.05	Non-centrosome	Non-autophagy
ABHD10	3.63749	0.0596588	0.0596588	Not Sig	Non-centrosome	Non-autophagy
EIF2S2	3.63291	0.0108417	0.0108417	FDR < 0.05	Non-centrosome	Non-autophagy
GPC6	3.62981	0.0208326	0.0208326	FDR < 0.05	Non-centrosome	Non-autophagy
HNRNPUL1	3.62568	0.00681984	0.00681984	FDR < 0.05	Non-centrosome	Non-autophagy
HNRNPL	3.60999	0.0442812	0.0442812	FDR < 0.05	Non-centrosome	Non-autophagy
PPAN	3.59583	0.00893085	0.00893085	FDR < 0.05	Non-centrosome	Non-autophagy
MOGS	3.57065	0.00659236	0.00659236	FDR < 0.05	Non-centrosome	Non-autophagy
RPS27	3.56716	0.042252	0.042252	FDR < 0.05	Non-centrosome	Non-autophagy
HNRNPA3	3.56505	0.0121975	0.0121975	FDR < 0.05	Non-centrosome	Non-autophagy
PFKP	3.53201	0.0113785	0.0113785	FDR < 0.05	Non-centrosome	Non-autophagy
CYC1	3.53201	0.00284349	0.00284349	FDR < 0.05	Non-centrosome	Non-autophagy
HSPA5	3.5231	0.011788	0.011788	FDR < 0.05	Non-centrosome	Non-autophagy
ATP5C1	3.50553	0.00646497	0.00646497	FDR < 0.05	Non-centrosome	Non-autophagy
IK	3.50462	0.00308007	0.00308007	FDR < 0.05	Non-centrosome	Non-autophagy
RNF114	3.44842	0.0654322	0.0654322	Not Sig	Non-centrosome	Non-autophagy
KRT14	3.43073	0.13904	0.13904	Not Sig	Non-centrosome	Non-autophagy
RCN2	3.4144	0.0297634	0.0297634	FDR < 0.05	Non-centrosome	Non-autophagy
DDX18	3.40669	0.0150546	0.0150546	FDR < 0.05	Non-centrosome	Non-autophagy
YWHAQ	3.39836	0.00968608	0.00968608	FDR < 0.05	Non-centrosome	Non-autophagy
WDR12	3.37641	0.038899	0.038899	FDR < 0.05	Non-centrosome	Non-autophagy
NOC2L	3.36719	0.0322611	0.0322611	FDR < 0.05	Non-centrosome	Non-autophagy
NQO1	3.35135	0.101861	0.101861	Not Sig	Non-centrosome	Non-autophagy
CCT5	3.33629	0.07995	0.07995	Not Sig	centrosome	Non-autophagy
DDX1	3.30262	0.00368062	0.00368062	FDR < 0.05	Non-centrosome	Non-autophagy
HPS3	3.29644	0.0753048	0.0753048	Not Sig	Non-centrosome	Non-autophagy
MCCC2	3.29558	0.0741583	0.0741583	Not Sig	Non-centrosome	Non-autophagy
GNB2	3.2651	0.0158189	0.0158189	FDR < 0.05	Non-centrosome	Non-autophagy
TCOF1	3.25091	0.007202	0.007202	FDR < 0.05	Non-centrosome	Non-autophagy
MRPS23	3.2247	0.0521747	0.0521747	Not Sig	Non-centrosome	Non-autophagy
GAPDH	3.22431	0.0330209	0.0330209	FDR < 0.05	Non-centrosome	autophagy
BOP1	3.22035	0.0906051	0.0906051	Not Sig	Non-centrosome	Non-autophagy
MTERF4	3.17856	0.0878935	0.0878935	Not Sig	Non-centrosome	Non-autophagy
PRDX4	3.16644	0.0129709	0.0129709	FDR < 0.05	Non-centrosome	Non-autophagy
SLIRP	3.16157	0.0683803	0.0683803	Not Sig	Non-centrosome	Non-autophagy
SGPL1	3.15525	0.0383485	0.0383485	FDR < 0.05	Non-centrosome	Non-autophagy
MYO1D	3.13878	0.186015	0.186015	Not Sig	Non-centrosome	Non-autophagy
ILF2	3.12956	0.0110146	0.0110146	FDR < 0.05	Non-centrosome	Non-autophagy
CCT3	3.09683	0.0766288	0.0766288	Not Sig	Non-centrosome	Non-autophagy
HNRNPR	3.09451	0.0734713	0.0734713	Not Sig	Non-centrosome	Non-autophagy
MAP1LC3B	3.0844	0.0130255	0.0130255	FDR < 0.05	Non-centrosome	autophagy
CAPZB	3.0691	0.00671065	0.00671065	FDR < 0.05	Non-centrosome	Non-autophagy
ULK1	3.06255	0.0501137	0.0501137	Not Sig	Non-centrosome	autophagy
PRPF38B	3.02876	0.0547998	0.0547998	Not Sig	Non-centrosome	Non-autophagy
PRPF6	3.01277	0.00710191	0.00710191	FDR < 0.05	Non-centrosome	Non-autophagy
BRIX1	2.92549	0.0184986	0.0184986	FDR < 0.05	Non-centrosome	Non-autophagy
HSPB1	2.92411	0.00712921	0.00712921	FDR < 0.05	Non-centrosome	autophagy
SART1	2.87648	0.110359	0.110359	Not Sig	Non-centrosome	Non-autophagy
TRA2B	2.87437	0.00846679	0.00846679	FDR < 0.05	Non-centrosome	Non-autophagy
BYSL	2.86767	0.00772975	0.00772975	FDR < 0.05	Non-centrosome	Non-autophagy
HPS5	2.86263	0.0242357	0.0242357	FDR < 0.05	Non-centrosome	Non-autophagy
PRPF40A	2.8266	0.0423339	0.0423339	FDR < 0.05	Non-centrosome	Non-autophagy
RPS15	2.82134	0.0505232	0.0505232	Not Sig	Non-centrosome	Non-autophagy
NOP16	2.81528	0.00533667	0.00533667	FDR < 0.05	Non-centrosome	Non-autophagy
RTCB	2.809	0.00434486	0.00434486	FDR < 0.05	Non-centrosome	Non-autophagy
C14orf166	2.77729	0.0133167	0.0133167	FDR < 0.05	Non-centrosome	Non-autophagy
STAU1	2.77631	0.128617	0.128617	Not Sig	Non-centrosome	Non-autophagy
MYO5C	2.76271	0.0432484	0.0432484	FDR < 0.05	Non-centrosome	Non-autophagy
YME1L1	2.75905	0.021283	0.021283	FDR < 0.05	Non-centrosome	Non-autophagy
DDX23	2.75669	0.018394	0.018394	FDR < 0.05	Non-centrosome	Non-autophagy
TXN	2.71711	0.0906506	0.0906506	Not Sig	Non-centrosome	Non-autophagy
HSPE1	2.69901	0.00775705	0.00775705	FDR < 0.05	Non-centrosome	Non-autophagy
CBX3	2.68453	0.00990446	0.00990446	FDR < 0.05	Non-centrosome	Non-autophagy
EBNA1BP2	2.68333	0.0793085	0.0793085	Not Sig	Non-centrosome	Non-autophagy
RPS26	2.65485	0.00144222	0.00144222	FDR < 0.05	Non-centrosome	Non-autophagy
RPS11	2.55225	0.0027343	0.0027343	FDR < 0.05	Non-centrosome	Non-autophagy
EIF4A3	2.47463	0.0150819	0.0150819	FDR < 0.05	Non-centrosome	Non-autophagy
CLSPN	2.47154	0.0112147	0.0112147	FDR < 0.05	Non-centrosome	Non-autophagy
COPA	2.45271	0.271388	0.271388	Not Sig	Non-centrosome	Non-autophagy
SLC25A13	2.43669	0.071929	0.071929	Not Sig	Non-centrosome	Non-autophagy
OAS3	2.42317	0.00474522	0.00474522	FDR < 0.05	Non-centrosome	Non-autophagy
YBX1	2.39207	0.00302548	0.00302548	FDR < 0.05	Non-centrosome	Non-autophagy
MRS2	2.35544	0.0258144	0.0258144	FDR < 0.05	Non-centrosome	Non-autophagy
SEC61A1	2.34469	0.0895587	0.0895587	Not Sig	Non-centrosome	Non-autophagy
CENPB	2.34251	0.132461	0.132461	Not Sig	Non-centrosome	Non-autophagy
STK39	2.33322	0.605869	0.605869	Not Sig	Non-centrosome	Non-autophagy
MUC5B	2.31986	0.0401001	0.0401001	FDR < 0.05	Non-centrosome	Non-autophagy
CEBPZ	2.31664	0.076838	0.076838	Not Sig	Non-centrosome	Non-autophagy
MTHFD1L	2.30626	0.15439	0.15439	Not Sig	Non-centrosome	Non-autophagy
SRP14	2.27929	0.140278	0.140278	Not Sig	Non-centrosome	Non-autophagy
EIF3D	2.27705	0.13318	0.13318	Not Sig	Non-centrosome	Non-autophagy
EIF3G	2.24375	0.116824	0.116824	Not Sig	Non-centrosome	Non-autophagy
G3BP1	2.23859	0.0404368	0.0404368	FDR < 0.05	Non-centrosome	Non-autophagy
GNAS	2.23266	0.129381	0.129381	Not Sig	Non-centrosome	Non-autophagy
WDR18	2.2214	0.0587261	0.0587261	Not Sig	Non-centrosome	Non-autophagy
PNO1	2.21456	0.0959372	0.0959372	Not Sig	Non-centrosome	Non-autophagy
RPN2	2.19598	0.0308144	0.0308144	FDR < 0.05	Non-centrosome	Non-autophagy
TRIM25	2.18247	0.0570246	0.0570246	Not Sig	Non-centrosome	Non-autophagy
DHCR24	2.17631	0.00566424	0.00566424	FDR < 0.05	Non-centrosome	Non-autophagy
FAM134C	2.17375	0.117411	0.117411	Not Sig	Non-centrosome	Non-autophagy
RBM28	2.171	0.0140628	0.0140628	FDR < 0.05	Non-centrosome	Non-autophagy
UQCR10	2.14988	0.0886397	0.0886397	Not Sig	Non-centrosome	Non-autophagy
TMEM43	2.14926	0.0294859	0.0294859	FDR < 0.05	Non-centrosome	Non-autophagy
EZR	2.12767	0.0480391	0.0480391	FDR < 0.05	centrosome	Non-autophagy
MRPL12	2.08292	0.0983894	0.0983894	Not Sig	Non-centrosome	Non-autophagy
CARKD	2.07934	0.0813603	0.0813603	Not Sig	Non-centrosome	Non-autophagy
DDX54	1.99796	0.103053	0.103053	Not Sig	Non-centrosome	Non-autophagy
TCEB2	1.9421	0.168549	0.168549	Not Sig	Non-centrosome	Non-autophagy
NDUFS3	1.89617	0.0751638	0.0751638	Not Sig	Non-centrosome	Non-autophagy
HSP90AA1	1.86795	0.141906	0.141906	Not Sig	Non-centrosome	autophagy
DDX39B	1.84208	0.0792038	0.0792038	Not Sig	Non-centrosome	Non-autophagy
SLC25A11	1.8372	0.163776	0.163776	Not Sig	Non-centrosome	Non-autophagy
EIF3L	1.79797	0.00173339	0.00173339	FDR < 0.05	Non-centrosome	Non-autophagy
XRCC5	1.71433	0.212625	0.212625	Not Sig	Non-centrosome	Non-autophagy
AIFM1	1.68401	0.132743	0.132743	Not Sig	Non-centrosome	Non-autophagy
SRSF10	1.61212	0.27848	0.27848	Not Sig	Non-centrosome	Non-autophagy
GPC4	1.61188	0.112944	0.112944	Not Sig	Non-centrosome	Non-autophagy
HNRNPDL	1.59839	0.185096	0.185096	Not Sig	Non-centrosome	Non-autophagy
SIRT1	1.59612	0.125218	0.125218	Not Sig	Non-centrosome	autophagy
PTPLB	1.59486	0.1795	0.1795	Not Sig	Non-centrosome	Non-autophagy
SYNCRIP	1.54632	0.0116424	0.0116424	FDR < 0.05	Non-centrosome	Non-autophagy
TBC1D5	1.54629	0.181642	0.181642	Not Sig	Non-centrosome	autophagy
HSP90AB1	1.52707	0.00698362	0.00698362	FDR < 0.05	Non-centrosome	Non-autophagy
CSNK2A1	1.47408	0.0469654	0.0469654	FDR < 0.05	Non-centrosome	autophagy
SF3A3	1.44512	0.668189	0.668189	Not Sig	Non-centrosome	Non-autophagy
RNPS1	1.43489	0.00243403	0.00243403	FDR < 0.05	Non-centrosome	Non-autophagy
HNRNPA0	1.39759	0.0118972	0.0118972	FDR < 0.05	Non-centrosome	Non-autophagy
ESYT1	1.39657	0.140678	0.140678	Not Sig	Non-centrosome	Non-autophagy
CLTC	1.393	0.467625	0.467625	Not Sig	Non-centrosome	autophagy
OSBPL8	1.38631	0.159741	0.159741	Not Sig	Non-centrosome	Non-autophagy
SF3A1	1.37452	0.0826615	0.0826615	Not Sig	Non-centrosome	Non-autophagy
PFKL	1.35739	0.0921884	0.0921884	Not Sig	Non-centrosome	Non-autophagy
TSR1	1.26439	0.244136	0.244136	Not Sig	Non-centrosome	Non-autophagy
NOB1	1.26045	0.0541811	0.0541811	Not Sig	Non-centrosome	Non-autophagy
PKP3	1.24099	0.149513	0.149513	Not Sig	Non-centrosome	Non-autophagy
MAGOHB	1.22712	0.161606	0.161606	Not Sig	Non-centrosome	Non-autophagy
hCG_1985580	1.21974	0.105564	0.105564	Not Sig	Non-centrosome	Non-autophagy
PRMT5	1.20041	0.169067	0.169067	Not Sig	Non-centrosome	Non-autophagy
USP39	1.19155	0.254126	0.254126	Not Sig	Non-centrosome	Non-autophagy
TUBB4B	1.1724	0.316492	0.316492	Not Sig	Non-centrosome	Non-autophagy
PPP1CA	1.12473	0.224836	0.224836	Not Sig	Non-centrosome	Non-autophagy
ACIN1	1.11442	0.169841	0.169841	Not Sig	Non-centrosome	Non-autophagy
SRRT	1.10668	0.314823	0.314823	Not Sig	Non-centrosome	Non-autophagy
RPS17	1.0834	0.101042	0.101042	Not Sig	Non-centrosome	Non-autophagy
RCC2	1.06324	0.296438	0.296438	Not Sig	Non-centrosome	Non-autophagy
XRCC6	1.05172	0.503885	0.503885	Not Sig	Non-centrosome	Non-autophagy
MATR3	1.04038	0.257184	0.257184	Not Sig	Non-centrosome	Non-autophagy
SURF4	1.03069	0.167284	0.167284	Not Sig	Non-centrosome	Non-autophagy
CPSF6	1.02007	0.596474	0.596474	Not Sig	Non-centrosome	Non-autophagy
SRSF2	1.00748	0.399904	0.399904	Not Sig	Non-centrosome	Non-autophagy
TP53BP1	0.994906	0.112093	0.112093	Not Sig	Non-centrosome	Non-autophagy
COPB2	0.974407	0.128904	0.128904	Not Sig	Non-centrosome	Non-autophagy
TIMM50	0.972832	0.104463	0.104463	Not Sig	Non-centrosome	Non-autophagy
NDUFA5	0.900657	0.352593	0.352593	Not Sig	Non-centrosome	Non-autophagy
EIF3F	0.893358	0.319704	0.319704	Not Sig	Non-centrosome	Non-autophagy
PLEC	0.873026	0.368694	0.368694	Not Sig	Non-centrosome	Non-autophagy
THRAP3	0.815575	0.134891	0.134891	Not Sig	Non-centrosome	Non-autophagy
FIP1L1	0.775935	0.306656	0.306656	Not Sig	Non-centrosome	Non-autophagy
DPM1	0.774683	0.0180027	0.0180027	FDR < 0.05	Non-centrosome	Non-autophagy
SNRPD3	0.771412	0.00513649	0.00513649	FDR < 0.05	Non-centrosome	Non-autophagy
ABCD3	0.768502	0.368021	0.368021	Not Sig	Non-centrosome	Non-autophagy
DAP3	0.766595	0.252079	0.252079	Not Sig	Non-centrosome	Non-autophagy
SNRPN	0.739619	0.0662466	0.0662466	Not Sig	Non-centrosome	Non-autophagy
SNRPD1	0.693538	0.189004	0.189004	Not Sig	Non-centrosome	Non-autophagy
TMCO1	0.602504	0.281852	0.281852	Not Sig	Non-centrosome	Non-autophagy
TAF15	0.540112	0.0129163	0.0129163	FDR < 0.05	Non-centrosome	Non-autophagy
SERPINH1	0.462105	0.474591	0.474591	Not Sig	Non-centrosome	Non-autophagy
TARDBP	0.363227	0.346069	0.346069	Not Sig	Non-centrosome	Non-autophagy
ZRANB2	0.246936	0.368339	0.368339	Not Sig	Non-centrosome	Non-autophagy
CHD4	0.181993	0.243844	0.243844	Not Sig	centrosome	Non-autophagy
LUC7L3	0.144666	0.636747	0.636747	Not Sig	Non-centrosome	Non-autophagy
LMNB1	0.0556105	0.510346	0.510346	Not Sig	Non-centrosome	Non-autophagy
EIF4G1	0.0548485	0.641888	0.641888	Not Sig	Non-centrosome	autophagy
KRT19	0.0356474	0.686897	0.686897	Not Sig	Non-centrosome	Non-autophagy
UTP3	0.0261627	0.412207	0.412207	Not Sig	Non-centrosome	Non-autophagy
ACOT8	0	0.855323	0.855323	Not Sig	Non-centrosome	Non-autophagy
ADNP	0	0.855323	0.855323	Not Sig	Non-centrosome	Non-autophagy
AFG3L2	0	0.855323	0.855323	Not Sig	Non-centrosome	Non-autophagy
AGRN	0	0.855323	0.855323	Not Sig	Non-centrosome	Non-autophagy
AP1G1	0	0.855323	0.855323	Not Sig	Non-centrosome	Non-autophagy
AP2A1	0	0.20717	0.20717	Not Sig	Non-centrosome	Non-autophagy
AP2B1	0	0.855323	0.855323	Not Sig	Non-centrosome	Non-autophagy
AP2M1	0	0.855323	0.855323	Not Sig	Non-centrosome	Non-autophagy
ARIH1	0	0.855323	0.855323	Not Sig	Non-centrosome	Non-autophagy
ATG2A	0	0.855323	0.855323	Not Sig	Non-centrosome	autophagy
ATG4A	0	0.855323	0.855323	Not Sig	Non-centrosome	autophagy
AVL9	0	0.855323	0.855323	Not Sig	Non-centrosome	Non-autophagy
CCDC47	0	0.855323	0.855323	Not Sig	Non-centrosome	Non-autophagy
CLTA	0	0.855323	0.855323	Not Sig	Non-centrosome	Non-autophagy
COPS2	0	0.855323	0.855323	Not Sig	Non-centrosome	Non-autophagy
COPS4	0	0.855323	0.855323	Not Sig	Non-centrosome	Non-autophagy
COPS5	0	0.855323	0.855323	Not Sig	Non-centrosome	Non-autophagy
CSE1L	0	0.855323	0.855323	Not Sig	Non-centrosome	Non-autophagy
CTNNB1	0	0.855323	0.855323	Not Sig	centrosome	Non-autophagy
CTPS1	0	0.855323	0.855323	Not Sig	Non-centrosome	Non-autophagy
DDA1	0	0.855323	0.855323	Not Sig	Non-centrosome	Non-autophagy
EIF3I	0	0.855323	0.855323	Not Sig	Non-centrosome	Non-autophagy
EIF3M	0	0.855323	0.855323	Not Sig	Non-centrosome	Non-autophagy
EPG5	0	0.855323	0.855323	Not Sig	Non-centrosome	autophagy
ERBB2IP	0	0.855323	0.855323	Not Sig	Non-centrosome	Non-autophagy
ERLIN2	0	0.855323	0.855323	Not Sig	Non-centrosome	Non-autophagy
ETF1	0	0.855323	0.855323	Not Sig	Non-centrosome	Non-autophagy
FKBP8	0	0.855323	0.855323	Not Sig	Non-centrosome	Non-autophagy
FRYL	0	0.855323	0.855323	Not Sig	Non-centrosome	Non-autophagy
FUNDC2	0	0.855323	0.855323	Not Sig	Non-centrosome	autophagy
FYCO1	0	0.855323	0.855323	Not Sig	Non-centrosome	autophagy
GPC1	0	0.855323	0.855323	Not Sig	Non-centrosome	Non-autophagy
HTATSF1	0	0.855323	0.855323	Not Sig	Non-centrosome	Non-autophagy
IPO4	0	0.653012	0.653012	Not Sig	Non-centrosome	Non-autophagy
IRGQ	0	0.855323	0.855323	Not Sig	Non-centrosome	Non-autophagy
KHDRBS1	0	0.855323	0.855323	Not Sig	Non-centrosome	Non-autophagy
KIF4A	0	0.855323	0.855323	Not Sig	Non-centrosome	Non-autophagy
KLHL22	0	0.855323	0.855323	Not Sig	centrosome	Non-autophagy
LANCL2	0	0.855323	0.855323	Not Sig	Non-centrosome	Non-autophagy
LTV1	0	0.855323	0.855323	Not Sig	Non-centrosome	Non-autophagy
MAP1B	0	0.855323	0.855323	Not Sig	Non-centrosome	Non-autophagy
MIB1	0	0.349327	0.349327	Not Sig	centrosome	Non-autophagy
MTMR4	0	0.227793	0.227793	Not Sig	Non-centrosome	Non-autophagy
NAP1L1	0	0.855323	0.855323	Not Sig	Non-centrosome	Non-autophagy
NCOA5	0	0.855323	0.855323	Not Sig	Non-centrosome	Non-autophagy
NDE1	0	0.855323	0.855323	Not Sig	centrosome	Non-autophagy
P4HB	0	0.855323	0.855323	Not Sig	Non-centrosome	Non-autophagy
PABPN1	0	0.855323	0.855323	Not Sig	Non-centrosome	Non-autophagy
PALM3	0	0.855323	0.855323	Not Sig	Non-centrosome	Non-autophagy
PELP1	0	0.855323	0.855323	Not Sig	Non-centrosome	Non-autophagy
PJA2	0	0.855323	0.855323	Not Sig	Non-centrosome	Non-autophagy
POLD1	0	0.855323	0.855323	Not Sig	Non-centrosome	Non-autophagy
PRDX3	0	0.855323	0.855323	Not Sig	Non-centrosome	Non-autophagy
PREX1	0	0.855323	0.855323	Not Sig	Non-centrosome	Non-autophagy
PRPF38A	0	0.855323	0.855323	Not Sig	Non-centrosome	Non-autophagy
PRSS1	0	0.855323	0.855323	Not Sig	Non-centrosome	Non-autophagy
RAD18	0	0.855323	0.855323	Not Sig	centrosome	Non-autophagy
RALY	0	0.855323	0.855323	Not Sig	Non-centrosome	Non-autophagy
RAP1GAP	0	0.855323	0.855323	Not Sig	Non-centrosome	Non-autophagy
RBBP8NL	0	0.855323	0.855323	Not Sig	Non-centrosome	Non-autophagy
RBM12B	0	0.855323	0.855323	Not Sig	Non-centrosome	Non-autophagy
S100A13	0	0.855323	0.855323	Not Sig	Non-centrosome	Non-autophagy
SAFB	0	0.855323	0.855323	Not Sig	Non-centrosome	Non-autophagy
SAFB2	0	0.855323	0.855323	Not Sig	Non-centrosome	Non-autophagy
SCYL1	0	0.855323	0.855323	Not Sig	Non-centrosome	Non-autophagy
SDC2	0	0.855323	0.855323	Not Sig	Non-centrosome	Non-autophagy
SDC4	0	0.855323	0.855323	Not Sig	Non-centrosome	Non-autophagy
SDCCAG3	0	0.855323	0.855323	Not Sig	Non-centrosome	Non-autophagy
SEC62	0	0.255341	0.255341	Not Sig	Non-centrosome	Non-autophagy
SLTM	0	0.855323	0.855323	Not Sig	Non-centrosome	Non-autophagy
SNRPB2	0	0.359413	0.359413	Not Sig	Non-centrosome	Non-autophagy
SNX18	0	0.855323	0.855323	Not Sig	Non-centrosome	Non-autophagy
SRSF9	0	0.855323	0.855323	Not Sig	Non-centrosome	Non-autophagy
SSSCA1	0	0.855323	0.855323	Not Sig	Non-centrosome	Non-autophagy
STBD1	0	0.855323	0.855323	Not Sig	Non-centrosome	autophagy
SZT2	0	0.855323	0.855323	Not Sig	Non-centrosome	Non-autophagy
TBC1D2B	0	0.855323	0.855323	Not Sig	Non-centrosome	Non-autophagy
TEX2	0	0.855323	0.855323	Not Sig	Non-centrosome	Non-autophagy
THOC2	0	0.563167	0.563167	Not Sig	Non-centrosome	Non-autophagy
TRA2A	0	0.62354	0.62354	Not Sig	Non-centrosome	Non-autophagy
TXNDC5	0	0.283549	0.283549	Not Sig	Non-centrosome	Non-autophagy
U2AF1	0	0.685409	0.685409	Not Sig	Non-centrosome	autophagy
UBXN7	0	0.855323	0.855323	Not Sig	Non-centrosome	Non-autophagy
USP7	0	0.855323	0.855323	Not Sig	Non-centrosome	Non-autophagy
VDAC2	0	0.292284	0.292284	Not Sig	Non-centrosome	Non-autophagy
VPRBP	0	0.855323	0.855323	Not Sig	Non-centrosome	Non-autophagy
VPS26A	0	0.855323	0.855323	Not Sig	Non-centrosome	autophagy
VPS26B	0	0.855323	0.855323	Not Sig	Non-centrosome	autophagy
VPS35	0	0.855323	0.855323	Not Sig	Non-centrosome	autophagy
YIPF3	0	0.855323	0.855323	Not Sig	Non-centrosome	Non-autophagy
DDB1	-0.0443736	0.476779	0.476779	Not Sig	Non-centrosome	Non-autophagy
CLPB	-0.145015	0.703503	0.703503	Not Sig	Non-centrosome	Non-autophagy
FEN1	-0.166822	0.691711	0.691711	Not Sig	Non-centrosome	Non-autophagy
ESYT2	-0.287177	0.555573	0.555573	Not Sig	Non-centrosome	Non-autophagy
PPIA	-0.461615	0.40197	0.40197	Not Sig	Non-centrosome	Non-autophagy
DNAJC10	-0.543933	0.398025	0.398025	Not Sig	Non-centrosome	Non-autophagy
PDIA3	-0.570528	0.3753	0.3753	Not Sig	Non-centrosome	Non-autophagy
SNRNP70	-0.715785	0.460792	0.460792	Not Sig	Non-centrosome	autophagy

## Sheet: Supplementary Data 1C
Supplementary Data_1C: List of proteins detected in GFP-GABARAPL2 co-immunoprecipitation/LC-MS experiment
Table is sorted by decreasing log2 fold change over background control IP sample (log2FoldChange). For more information about cut-offs and data processing see Materials and Methods.
Gene	log2FoldChange	pvalue	padj	Significant	centrosome	autophagy
GABARAPL2	14.5133	0.000959964	0.000959964	FDR < 0.05	Non-centrosome	autophagy
SQSTM1	13.4104	0.00102366	0.00102366	FDR < 0.05	Non-centrosome	autophagy
ATG7	10.8261	0.00113285	0.00113285	FDR < 0.05	Non-centrosome	autophagy
KBTBD7	10.8122	0.00193358	0.00193358	FDR < 0.05	Non-centrosome	Non-autophagy
TBC1D5	10.5954	0.00157871	0.00157871	FDR < 0.05	Non-centrosome	autophagy
CEP131	10.2371	0.00184258	0.00184258	FDR < 0.05	centrosome	Non-autophagy
RABGAP1	10.0544	0.0016242	0.0016242	FDR < 0.05	centrosome	Non-autophagy
KEAP1	10.0292	0.00156051	0.00156051	FDR < 0.05	Non-centrosome	Non-autophagy
ATG3	9.72375	0.00208826	0.00208826	FDR < 0.05	Non-centrosome	autophagy
HADHA	9.72094	0.00145132	0.00145132	FDR < 0.05	Non-centrosome	Non-autophagy
HADHB	9.58839	0.000969063	0.000969063	FDR < 0.05	Non-centrosome	Non-autophagy
PCM1	9.48553	0.00187898	0.00187898	FDR < 0.05	centrosome	Non-autophagy
NIPSNAP1	9.20465	0.00159691	0.00159691	FDR < 0.05	Non-centrosome	Non-autophagy
EPPK1	8.88121	0.000941765	0.000941765	FDR < 0.05	Non-centrosome	Non-autophagy
LRPPRC	8.76157	0.00186078	0.00186078	FDR < 0.05	Non-centrosome	Non-autophagy
GBAS	8.69759	0.0670746	0.0670746	Not Sig	Non-centrosome	Non-autophagy
NEDD4	8.34769	0.00302548	0.00302548	FDR < 0.05	Non-centrosome	autophagy
KBTBD6	8.27924	0.00214286	0.00214286	FDR < 0.05	Non-centrosome	Non-autophagy
TP53BP1	8.21578	0.00147862	0.00147862	FDR < 0.05	Non-centrosome	Non-autophagy
ATG16L1	8.08582	0.00439945	0.00439945	FDR < 0.05	Non-centrosome	autophagy
AGR2	8.08084	0.00158781	0.00158781	FDR < 0.05	Non-centrosome	Non-autophagy
NSUN4	7.98883	0.00209736	0.00209736	FDR < 0.05	Non-centrosome	Non-autophagy
MFAP1	7.87848	0.00099636	0.00099636	FDR < 0.05	Non-centrosome	Non-autophagy
PABPC1	7.86146	0.00185168	0.00185168	FDR < 0.05	Non-centrosome	Non-autophagy
RPL4	7.7213	0.001697	0.001697	FDR < 0.05	Non-centrosome	Non-autophagy
CCT4	7.65012	0.00358053	0.00358053	FDR < 0.05	centrosome	Non-autophagy
CTNND1	7.42782	0.00120564	0.00120564	FDR < 0.05	Non-centrosome	Non-autophagy
NBR1	7.42282	0.0016333	0.0016333	FDR < 0.05	Non-centrosome	autophagy
ATG5	7.41958	0.00802093	0.00802093	FDR < 0.05	Non-centrosome	autophagy
RPL15	7.34176	0.0190309	0.0190309	FDR < 0.05	Non-centrosome	Non-autophagy
TBC1D9	7.30483	0.00191538	0.00191538	FDR < 0.05	Non-centrosome	Non-autophagy
RPL18	7.26468	0.00105096	0.00105096	FDR < 0.05	Non-centrosome	Non-autophagy
TCP1	7.23649	0.00203367	0.00203367	FDR < 0.05	centrosome	Non-autophagy
RPL27	7.18587	0.00116924	0.00116924	FDR < 0.05	Non-centrosome	Non-autophagy
CCT8	7.18041	0.00353503	0.00353503	FDR < 0.05	centrosome	Non-autophagy
RPL12	7.16792	0.00100546	0.00100546	FDR < 0.05	Non-centrosome	Non-autophagy
PLEC	7.10947	0.00287079	0.00287079	FDR < 0.05	Non-centrosome	Non-autophagy
RPL3	7.05907	0.00116015	0.00116015	FDR < 0.05	Non-centrosome	Non-autophagy
TECR	7.05224	0.0016606	0.0016606	FDR < 0.05	Non-centrosome	Non-autophagy
MRPL38	7.03628	0.0028071	0.0028071	FDR < 0.05	Non-centrosome	Non-autophagy
EIF3B	6.95518	0.0017061	0.0017061	FDR < 0.05	Non-centrosome	Non-autophagy
RPL7A	6.94131	0.00361692	0.00361692	FDR < 0.05	Non-centrosome	Non-autophagy
TBC1D2B	6.8882	0.00141492	0.00141492	FDR < 0.05	Non-centrosome	Non-autophagy
ATG4B	6.83732	0.00360783	0.00360783	FDR < 0.05	Non-centrosome	autophagy
RPL28	6.81551	0.00192448	0.00192448	FDR < 0.05	Non-centrosome	autophagy
GLG1	6.80483	0.00213376	0.00213376	FDR < 0.05	Non-centrosome	Non-autophagy
KRT9	6.74637	0.12571	0.12571	Not Sig	Non-centrosome	Non-autophagy
VPS35	6.71788	0.00352593	0.00352593	FDR < 0.05	Non-centrosome	autophagy
CCT2	6.62793	0.00178799	0.00178799	FDR < 0.05	Non-centrosome	Non-autophagy
RPL10A	6.61566	0.00291629	0.00291629	FDR < 0.05	Non-centrosome	Non-autophagy
RPL26	6.59677	0.00448135	0.00448135	FDR < 0.05	Non-centrosome	Non-autophagy
DNAJA1	6.53	0.00840764	0.00840764	FDR < 0.05	Non-centrosome	Non-autophagy
PHB	6.52152	0.00106915	0.00106915	FDR < 0.05	Non-centrosome	Non-autophagy
RPL10	6.51377	0.0016879	0.0016879	FDR < 0.05	Non-centrosome	Non-autophagy
SF3B2	6.49666	0.00196997	0.00196997	FDR < 0.05	Non-centrosome	Non-autophagy
RPL23	6.49055	0.0038899	0.0038899	FDR < 0.05	Non-centrosome	Non-autophagy
CPT1A	6.48017	0.00107825	0.00107825	FDR < 0.05	Non-centrosome	Non-autophagy
RPL30	6.4756	0.00239763	0.00239763	FDR < 0.05	Non-centrosome	Non-autophagy
EIF3A	6.43654	0.00357143	0.00357143	FDR < 0.05	Non-centrosome	Non-autophagy
SDC1	6.39173	0.00112375	0.00112375	FDR < 0.05	Non-centrosome	Non-autophagy
CCT3	6.36615	0.00328025	0.00328025	FDR < 0.05	Non-centrosome	Non-autophagy
CCT6A	6.32952	0.00455414	0.00455414	FDR < 0.05	Non-centrosome	Non-autophagy
SSSCA1	6.27764	0.00227025	0.00227025	FDR < 0.05	Non-centrosome	Non-autophagy
SMU1	6.2646	0.00242493	0.00242493	FDR < 0.05	Non-centrosome	Non-autophagy
MTERF4	6.22066	0.00176069	0.00176069	FDR < 0.05	Non-centrosome	Non-autophagy
IMMT	6.19339	0.00315287	0.00315287	FDR < 0.05	Non-centrosome	Non-autophagy
RPL13A	6.16966	0.00212466	0.00212466	FDR < 0.05	Non-centrosome	Non-autophagy
RPL35	6.14879	0.0016788	0.0016788	FDR < 0.05	Non-centrosome	Non-autophagy
CCT7	6.07191	0.00308007	0.00308007	FDR < 0.05	Non-centrosome	Non-autophagy
RCN2	6.06507	0.0299682	0.0299682	FDR < 0.05	Non-centrosome	Non-autophagy
MIB1	6.0179	0.00312557	0.00312557	FDR < 0.05	centrosome	Non-autophagy
PTPLAD1	5.99035	0.00188808	0.00188808	FDR < 0.05	Non-centrosome	Non-autophagy
BLM	5.96434	0.30046	0.30046	Not Sig	Non-centrosome	Non-autophagy
RPL32	5.9354	0.00303458	0.00303458	FDR < 0.05	Non-centrosome	Non-autophagy
SLC25A1	5.93318	0.00200637	0.00200637	FDR < 0.05	Non-centrosome	Non-autophagy
RPL24	5.92985	0.00229754	0.00229754	FDR < 0.05	Non-centrosome	Non-autophagy
PHB2	5.90589	0.00142402	0.00142402	FDR < 0.05	Non-centrosome	Non-autophagy
RPL14	5.87936	0.00232484	0.00232484	FDR < 0.05	Non-centrosome	Non-autophagy
CSNK1D	5.85926	0.00354413	0.00354413	FDR < 0.05	centrosome	Non-autophagy
HSPE1	5.84068	0.00195177	0.00195177	FDR < 0.05	Non-centrosome	Non-autophagy
EIF3E	5.8212	0.00205187	0.00205187	FDR < 0.05	Non-centrosome	Non-autophagy
GTF2I	5.81688	0.000923567	0.000923567	FDR < 0.05	Non-centrosome	Non-autophagy
CCT5	5.81012	0.00620109	0.00620109	FDR < 0.05	centrosome	Non-autophagy
TMEM160	5.79458	0.00190628	0.00190628	FDR < 0.05	Non-centrosome	Non-autophagy
RPL36AL	5.75776	0.00305278	0.00305278	FDR < 0.05	Non-centrosome	Non-autophagy
RPL13	5.67044	0.000914468	0.000914468	FDR < 0.05	Non-centrosome	Non-autophagy
GABARAP	5.63285	0.0243631	0.0243631	FDR < 0.05	Non-centrosome	autophagy
RRP12	5.56764	0.00186988	0.00186988	FDR < 0.05	Non-centrosome	Non-autophagy
RPL19	5.55424	0.00316197	0.00316197	FDR < 0.05	Non-centrosome	Non-autophagy
GPC6	5.54765	0.0016515	0.0016515	FDR < 0.05	Non-centrosome	Non-autophagy
RPL11	5.53876	0.00641947	0.00641947	FDR < 0.05	Non-centrosome	Non-autophagy
RPL34	5.52256	0.00206096	0.00206096	FDR < 0.05	Non-centrosome	Non-autophagy
LRRC16A	5.5168	0.00238854	0.00238854	FDR < 0.05	Non-centrosome	Non-autophagy
EIF3L	5.48874	0.00211556	0.00211556	FDR < 0.05	Non-centrosome	Non-autophagy
EPG5	5.4744	0.00262511	0.00262511	FDR < 0.05	Non-centrosome	autophagy
RPL37A	5.45644	0.00223385	0.00223385	FDR < 0.05	Non-centrosome	Non-autophagy
RPL35A	5.40642	0.0072475	0.0072475	FDR < 0.05	Non-centrosome	Non-autophagy
WDR18	5.39594	0.00446315	0.00446315	FDR < 0.05	Non-centrosome	Non-autophagy
THEM6	5.37933	0.0017152	0.0017152	FDR < 0.05	Non-centrosome	Non-autophagy
MCCC2	5.35503	0.00310737	0.00310737	FDR < 0.05	Non-centrosome	Non-autophagy
TEX264	5.33675	0.000987261	0.000987261	FDR < 0.05	Non-centrosome	Non-autophagy
HSPA5	5.31638	0.00848499	0.00848499	FDR < 0.05	Non-centrosome	Non-autophagy
RPS28	5.30901	0.00267971	0.00267971	FDR < 0.05	Non-centrosome	Non-autophagy
PRDX4	5.27783	0.00181529	0.00181529	FDR < 0.05	Non-centrosome	Non-autophagy
PALM3	5.25848	0.00287989	0.00287989	FDR < 0.05	Non-centrosome	Non-autophagy
LMNA	5.25514	0.0244995	0.0244995	FDR < 0.05	Non-centrosome	Non-autophagy
SLIRP	5.24316	0.0306688	0.0306688	FDR < 0.05	Non-centrosome	Non-autophagy
EIF3D	5.23666	0.00419927	0.00419927	FDR < 0.05	Non-centrosome	Non-autophagy
KRT1	5.23011	0.132125	0.132125	Not Sig	Non-centrosome	Non-autophagy
PRKDC	5.22321	0.00231574	0.00231574	FDR < 0.05	Non-centrosome	Non-autophagy
MUC5B	5.21527	0.00207916	0.00207916	FDR < 0.05	Non-centrosome	Non-autophagy
RPL7	5.18703	0.00101456	0.00101456	FDR < 0.05	Non-centrosome	Non-autophagy
PFKP	5.18041	0.00123294	0.00123294	FDR < 0.05	Non-centrosome	Non-autophagy
DSP	5.14017	0.0083121	0.0083121	FDR < 0.05	Non-centrosome	Non-autophagy
CLSPN	5.13389	0.00304368	0.00304368	FDR < 0.05	Non-centrosome	Non-autophagy
RPL31	5.07396	0.00121474	0.00121474	FDR < 0.05	Non-centrosome	Non-autophagy
RPN1	5.06197	0.0028162	0.0028162	FDR < 0.05	Non-centrosome	Non-autophagy
SNRPB2	5.05444	0.0183985	0.0183985	FDR < 0.05	Non-centrosome	Non-autophagy
HNRNPH1	5.05246	0.0159873	0.0159873	FDR < 0.05	Non-centrosome	Non-autophagy
SGPL1	5.00279	0.00328935	0.00328935	FDR < 0.05	Non-centrosome	Non-autophagy
DDX21	4.97755	0.00914923	0.00914923	FDR < 0.05	Non-centrosome	Non-autophagy
CCPG1	4.97223	0.00750227	0.00750227	FDR < 0.05	Non-centrosome	Non-autophagy
ATAD3A	4.97177	0.000950864	0.000950864	FDR < 0.05	Non-centrosome	Non-autophagy
AKAP11	4.938	0.00672884	0.00672884	FDR < 0.05	Non-centrosome	Non-autophagy
GPC4	4.93774	0.00227934	0.00227934	FDR < 0.05	Non-centrosome	Non-autophagy
RPLP0	4.93679	0.0142266	0.0142266	FDR < 0.05	Non-centrosome	Non-autophagy
S100A13	4.92773	0.00419017	0.00419017	FDR < 0.05	Non-centrosome	Non-autophagy
RPL18A	4.91579	0.00183348	0.00183348	FDR < 0.05	Non-centrosome	Non-autophagy
SNX18	4.87492	0.00149682	0.00149682	FDR < 0.05	Non-centrosome	Non-autophagy
RPL9	4.86335	0.00338035	0.00338035	FDR < 0.05	Non-centrosome	Non-autophagy
DNAJA2	4.84391	0.00271611	0.00271611	FDR < 0.05	Non-centrosome	Non-autophagy
FAM91A1	4.83251	0.00241583	0.00241583	FDR < 0.05	Non-centrosome	Non-autophagy
FTSJ3	4.77684	0.00256142	0.00256142	FDR < 0.05	Non-centrosome	Non-autophagy
WDR11	4.66877	0.00551865	0.00551865	FDR < 0.05	Non-centrosome	Non-autophagy
PELP1	4.66297	0.00559145	0.00559145	FDR < 0.05	Non-centrosome	Non-autophagy
KRT19	4.64146	0.00106005	0.00106005	FDR < 0.05	Non-centrosome	Non-autophagy
RPL23A	4.63327	0.00338944	0.00338944	FDR < 0.05	Non-centrosome	Non-autophagy
RPL17	4.60248	0.0382075	0.0382075	FDR < 0.05	Non-centrosome	Non-autophagy
PRPF40A	4.57392	0.00202457	0.00202457	FDR < 0.05	Non-centrosome	Non-autophagy
MRPS23	4.55867	0.0039354	0.0039354	FDR < 0.05	Non-centrosome	Non-autophagy
EIF3G	4.53742	0.00430846	0.00430846	FDR < 0.05	Non-centrosome	Non-autophagy
CYC1	4.52369	0.00103276	0.00103276	FDR < 0.05	Non-centrosome	Non-autophagy
RPLP1	4.48845	0.0141811	0.0141811	FDR < 0.05	Non-centrosome	Non-autophagy
RPL36	4.44665	0.00682894	0.00682894	FDR < 0.05	Non-centrosome	Non-autophagy
RAP1GAP	4.44473	0.0249363	0.0249363	FDR < 0.05	Non-centrosome	Non-autophagy
RNF114	4.44228	0.00449045	0.00449045	FDR < 0.05	Non-centrosome	Non-autophagy
SEC62	4.43062	0.00566424	0.00566424	FDR < 0.05	Non-centrosome	Non-autophagy
AIFM1	4.4003	0.0038626	0.0038626	FDR < 0.05	Non-centrosome	Non-autophagy
HNRNPL	4.39917	0.0171247	0.0171247	FDR < 0.05	Non-centrosome	Non-autophagy
GPC1	4.31499	0.0125751	0.0125751	FDR < 0.05	Non-centrosome	Non-autophagy
HNRNPM	4.30929	0.015828	0.015828	FDR < 0.05	Non-centrosome	Non-autophagy
TSG101	4.2919	0.00210646	0.00210646	FDR < 0.05	Non-centrosome	autophagy
PRKAR1A	4.27711	0.0469836	0.0469836	FDR < 0.05	Non-centrosome	Non-autophagy
ABHD10	4.26634	0.0582939	0.0582939	Not Sig	Non-centrosome	Non-autophagy
SF3A1	4.24611	0.00248863	0.00248863	FDR < 0.05	Non-centrosome	Non-autophagy
OSBPL8	4.21308	0.0119882	0.0119882	FDR < 0.05	Non-centrosome	Non-autophagy
ULK1	4.21276	0.00449955	0.00449955	FDR < 0.05	Non-centrosome	autophagy
RPL29	4.21136	0.0181028	0.0181028	FDR < 0.05	Non-centrosome	Non-autophagy
VPS26A	4.21004	0.016465	0.016465	FDR < 0.05	Non-centrosome	autophagy
CENPB	4.1348	0.00820291	0.00820291	FDR < 0.05	Non-centrosome	Non-autophagy
ALYREF	4.09647	0.0664695	0.0664695	Not Sig	Non-centrosome	Non-autophagy
VPS26B	4.04867	0.00380801	0.00380801	FDR < 0.05	Non-centrosome	autophagy
CARKD	4.01948	0.0188217	0.0188217	FDR < 0.05	Non-centrosome	Non-autophagy
VAPB	4.00751	0.00115105	0.00115105	FDR < 0.05	Non-centrosome	Non-autophagy
HSPB1	3.99753	0.00309827	0.00309827	FDR < 0.05	Non-centrosome	autophagy
RPL8	3.98137	0.00197907	0.00197907	FDR < 0.05	Non-centrosome	Non-autophagy
HTATSF1	3.95728	0.0205687	0.0205687	FDR < 0.05	Non-centrosome	Non-autophagy
DNAJA3	3.95024	0.00358963	0.00358963	FDR < 0.05	Non-centrosome	Non-autophagy
CAPRIN1	3.93758	0.0220428	0.0220428	FDR < 0.05	Non-centrosome	Non-autophagy
SRP9	3.9091	0.0281392	0.0281392	FDR < 0.05	Non-centrosome	Non-autophagy
SFPQ	3.87774	0.00174249	0.00174249	FDR < 0.05	Non-centrosome	Non-autophagy
RPL21	3.853	0.00225205	0.00225205	FDR < 0.05	Non-centrosome	Non-autophagy
RPLP2	3.8436	0.075919	0.075919	Not Sig	Non-centrosome	Non-autophagy
SF3A3	3.82914	0.1246	0.1246	Not Sig	Non-centrosome	Non-autophagy
ATP5C1	3.82242	0.00252502	0.00252502	FDR < 0.05	Non-centrosome	Non-autophagy
BYSL	3.82232	0.0038717	0.0038717	FDR < 0.05	Non-centrosome	Non-autophagy
EIF3I	3.79535	0.0940764	0.0940764	Not Sig	Non-centrosome	Non-autophagy
RBBP8NL	3.72383	0.00562784	0.00562784	FDR < 0.05	Non-centrosome	Non-autophagy
EPB41L5	3.72323	0.00560965	0.00560965	FDR < 0.05	Non-centrosome	Non-autophagy
IK	3.71144	0.00143312	0.00143312	FDR < 0.05	Non-centrosome	Non-autophagy
MTHFD1L	3.68579	0.027566	0.027566	FDR < 0.05	Non-centrosome	Non-autophagy
EIF3M	3.66937	0.00859418	0.00859418	FDR < 0.05	Non-centrosome	Non-autophagy
GAPDH	3.64639	0.0903958	0.0903958	Not Sig	Non-centrosome	autophagy
ANXA2	3.63781	0.0239126	0.0239126	FDR < 0.05	Non-centrosome	Non-autophagy
SMC1A	3.60199	0.00525478	0.00525478	FDR < 0.05	Non-centrosome	Non-autophagy
H1FX	3.56511	0.0704413	0.0704413	Not Sig	Non-centrosome	Non-autophagy
GNB2	3.55253	0.00565514	0.00565514	FDR < 0.05	Non-centrosome	Non-autophagy
FXR1	3.53676	0.0170837	0.0170837	FDR < 0.05	Non-centrosome	Non-autophagy
KRT14	3.5209	0.0893494	0.0893494	Not Sig	Non-centrosome	Non-autophagy
KRT10	3.45918	0.145692	0.145692	Not Sig	Non-centrosome	Non-autophagy
PRPF19	3.4121	0.00230664	0.00230664	FDR < 0.05	Non-centrosome	Non-autophagy
EIF3F	3.40464	0.00318016	0.00318016	FDR < 0.05	Non-centrosome	Non-autophagy
HNRNPAB	3.38074	0.00259782	0.00259782	FDR < 0.05	Non-centrosome	Non-autophagy
NDE1	3.37158	0.015273	0.015273	FDR < 0.05	centrosome	Non-autophagy
TXNDC5	3.361	0.104449	0.104449	Not Sig	Non-centrosome	Non-autophagy
TSR1	3.31115	0.00520018	0.00520018	FDR < 0.05	Non-centrosome	Non-autophagy
PRMT5	3.30382	0.00590082	0.00590082	FDR < 0.05	Non-centrosome	Non-autophagy
PGAM5	3.29922	0.0310783	0.0310783	FDR < 0.05	Non-centrosome	autophagy
MAGOHB	3.26501	0.0342357	0.0342357	FDR < 0.05	Non-centrosome	Non-autophagy
COPA	3.23357	0.0255005	0.0255005	FDR < 0.05	Non-centrosome	Non-autophagy
RPL27A	3.21834	0.00233394	0.00233394	FDR < 0.05	Non-centrosome	Non-autophagy
SURF4	3.20268	0.0150728	0.0150728	FDR < 0.05	Non-centrosome	Non-autophagy
PRPF6	3.19803	0.0141083	0.0141083	FDR < 0.05	Non-centrosome	Non-autophagy
RBMX	3.15423	0.0155641	0.0155641	FDR < 0.05	Non-centrosome	Non-autophagy
CLPB	3.15226	0.0831802	0.0831802	Not Sig	Non-centrosome	Non-autophagy
FRYL	3.14897	0.0389763	0.0389763	FDR < 0.05	Non-centrosome	Non-autophagy
NOLC1	3.09719	0.083303	0.083303	Not Sig	Non-centrosome	Non-autophagy
STBD1	3.09651	0.0323885	0.0323885	FDR < 0.05	Non-centrosome	autophagy
PKP3	3.08366	0.0094222	0.0094222	FDR < 0.05	Non-centrosome	Non-autophagy
RPS15	3.08198	0.0476934	0.0476934	FDR < 0.05	Non-centrosome	Non-autophagy
GTPBP4	3.02667	0.010505	0.010505	FDR < 0.05	Non-centrosome	Non-autophagy
SLC25A11	3.00083	0.0124113	0.0124113	FDR < 0.05	Non-centrosome	Non-autophagy
MYO1B	2.99676	0.0177207	0.0177207	FDR < 0.05	Non-centrosome	Non-autophagy
PCBP2	2.96527	0.0104413	0.0104413	FDR < 0.05	Non-centrosome	Non-autophagy
KIF4A	2.9498	0.087748	0.087748	Not Sig	Non-centrosome	Non-autophagy
YME1L1	2.94757	0.00550955	0.00550955	FDR < 0.05	Non-centrosome	Non-autophagy
TCOF1	2.94313	0.0818926	0.0818926	Not Sig	Non-centrosome	Non-autophagy
CLTC	2.92076	0.0235714	0.0235714	FDR < 0.05	Non-centrosome	autophagy
TCEB2	2.88577	0.138294	0.138294	Not Sig	Non-centrosome	Non-autophagy
SERBP1	2.88136	0.00558235	0.00558235	FDR < 0.05	Non-centrosome	Non-autophagy
MRPL12	2.85142	0.0331893	0.0331893	FDR < 0.05	Non-centrosome	Non-autophagy
IRGQ	2.84998	0.0816515	0.0816515	Not Sig	Non-centrosome	Non-autophagy
BRIX1	2.83442	0.0154095	0.0154095	FDR < 0.05	Non-centrosome	Non-autophagy
GNAS	2.82749	0.0943585	0.0943585	Not Sig	Non-centrosome	Non-autophagy
ABCD3	2.81317	0.0530619	0.0530619	Not Sig	Non-centrosome	Non-autophagy
TRA2B	2.8051	0.0962375	0.0962375	Not Sig	Non-centrosome	Non-autophagy
RPS26	2.76754	0.00180619	0.00180619	FDR < 0.05	Non-centrosome	Non-autophagy
SEC61A1	2.76752	0.115569	0.115569	Not Sig	Non-centrosome	Non-autophagy
PTPLB	2.762	0.0368107	0.0368107	FDR < 0.05	Non-centrosome	Non-autophagy
VCP	2.69467	0.0322793	0.0322793	FDR < 0.05	Non-centrosome	autophagy
TMEM43	2.69453	0.0221065	0.0221065	FDR < 0.05	Non-centrosome	Non-autophagy
BSDC1	2.68421	0.127284	0.127284	Not Sig	Non-centrosome	Non-autophagy
FIP1L1	2.67279	0.0352093	0.0352093	FDR < 0.05	Non-centrosome	Non-autophagy
NQO1	2.64281	0.0990946	0.0990946	Not Sig	Non-centrosome	Non-autophagy
DHCR24	2.63406	0.00426297	0.00426297	FDR < 0.05	Non-centrosome	Non-autophagy
NDUFS3	2.61357	0.00222475	0.00222475	FDR < 0.05	Non-centrosome	Non-autophagy
MYBBP1A	2.59803	0.00560055	0.00560055	FDR < 0.05	Non-centrosome	Non-autophagy
AGRN	2.58697	0.0138808	0.0138808	FDR < 0.05	Non-centrosome	Non-autophagy
HSP90AA1	2.52475	0.0163558	0.0163558	FDR < 0.05	Non-centrosome	autophagy
RSL1D1	2.50703	0.0557825	0.0557825	Not Sig	Non-centrosome	Non-autophagy
CPSF6	2.4414	0.00924932	0.00924932	FDR < 0.05	Non-centrosome	Non-autophagy
SERPINH1	2.43695	0.0173021	0.0173021	FDR < 0.05	Non-centrosome	Non-autophagy
CCDC47	2.35252	0.101429	0.101429	Not Sig	Non-centrosome	Non-autophagy
RPN2	2.33601	0.0886215	0.0886215	Not Sig	Non-centrosome	Non-autophagy
UQCR10	2.31888	0.0115059	0.0115059	FDR < 0.05	Non-centrosome	Non-autophagy
HNRNPA3	2.30963	0.0635532	0.0635532	Not Sig	Non-centrosome	Non-autophagy
EIF4G1	2.29205	0.0679117	0.0679117	Not Sig	Non-centrosome	autophagy
FBL	2.27818	0.0425796	0.0425796	FDR < 0.05	Non-centrosome	Non-autophagy
EIF4A3	2.2729	0.0121338	0.0121338	FDR < 0.05	Non-centrosome	Non-autophagy
ILF3	2.2624	0.0828344	0.0828344	Not Sig	Non-centrosome	Non-autophagy
TMPO	2.26225	0.0122611	0.0122611	FDR < 0.05	Non-centrosome	Non-autophagy
MOGS	2.23605	0.0736715	0.0736715	Not Sig	Non-centrosome	Non-autophagy
ILF2	2.23261	0.0282029	0.0282029	FDR < 0.05	Non-centrosome	Non-autophagy
C17orf75	2.22447	0.0660328	0.0660328	Not Sig	Non-centrosome	Non-autophagy
NAT10	2.19047	0.0277025	0.0277025	FDR < 0.05	Non-centrosome	Non-autophagy
C7orf50	2.17479	0.163767	0.163767	Not Sig	Non-centrosome	Non-autophagy
POLD1	2.14802	0.0169108	0.0169108	FDR < 0.05	Non-centrosome	Non-autophagy
CAPZB	2.1255	0.0137625	0.0137625	FDR < 0.05	Non-centrosome	Non-autophagy
AP2M1	2.12395	0.0996133	0.0996133	Not Sig	Non-centrosome	Non-autophagy
ESYT2	2.10887	0.0725068	0.0725068	Not Sig	Non-centrosome	Non-autophagy
PNO1	2.09454	0.0465059	0.0465059	FDR < 0.05	Non-centrosome	Non-autophagy
DAP3	1.94666	0.0577662	0.0577662	Not Sig	Non-centrosome	Non-autophagy
NDUFA5	1.94538	0.0882939	0.0882939	Not Sig	Non-centrosome	Non-autophagy
PFKL	1.88064	0.0451911	0.0451911	FDR < 0.05	Non-centrosome	Non-autophagy
DDX17	1.84957	0.149409	0.149409	Not Sig	Non-centrosome	Non-autophagy
DDX23	1.84842	0.0936806	0.0936806	Not Sig	Non-centrosome	Non-autophagy
DDX39B	1.80912	0.0224067	0.0224067	FDR < 0.05	Non-centrosome	Non-autophagy
TUBB4B	1.78523	0.0299773	0.0299773	FDR < 0.05	Non-centrosome	Non-autophagy
HSP90AB1	1.78464	0.00308917	0.00308917	FDR < 0.05	Non-centrosome	Non-autophagy
ESYT1	1.77897	0.00342584	0.00342584	FDR < 0.05	Non-centrosome	Non-autophagy
HNRNPUL1	1.73448	0.0740264	0.0740264	Not Sig	Non-centrosome	Non-autophagy
USP39	1.73228	0.320341	0.320341	Not Sig	Non-centrosome	Non-autophagy
SNRPN	1.69762	0.00442675	0.00442675	FDR < 0.05	Non-centrosome	Non-autophagy
SMC3	1.62782	0.24849	0.24849	Not Sig	Non-centrosome	Non-autophagy
DDB1	1.59594	0.0913922	0.0913922	Not Sig	Non-centrosome	Non-autophagy
VDAC2	1.58676	0.0621884	0.0621884	Not Sig	Non-centrosome	Non-autophagy
YBX1	1.58216	0.0319882	0.0319882	FDR < 0.05	Non-centrosome	Non-autophagy
H2AFY	1.56696	0.239363	0.239363	Not Sig	Non-centrosome	Non-autophagy
MTMR4	1.49884	0.240564	0.240564	Not Sig	Non-centrosome	Non-autophagy
TIMM50	1.49353	0.0212784	0.0212784	FDR < 0.05	Non-centrosome	Non-autophagy
CALM1	1.45662	0.162875	0.162875	Not Sig	Non-centrosome	Non-autophagy
SDC4	1.41546	0.261806	0.261806	Not Sig	Non-centrosome	Non-autophagy
CSNK1A1	1.40928	0.140814	0.140814	Not Sig	centrosome	Non-autophagy
HNRNPA0	1.40084	0.029131	0.029131	FDR < 0.05	Non-centrosome	Non-autophagy
SYNCRIP	1.39628	0.0353913	0.0353913	FDR < 0.05	Non-centrosome	Non-autophagy
DDX1	1.35341	0.255218	0.255218	Not Sig	Non-centrosome	Non-autophagy
MRS2	1.349	0.00870337	0.00870337	FDR < 0.05	Non-centrosome	Non-autophagy
COPB2	1.34485	0.0170109	0.0170109	FDR < 0.05	Non-centrosome	Non-autophagy
TEX2	1.32749	0.0408189	0.0408189	FDR < 0.05	Non-centrosome	Non-autophagy
PPP1CA	1.31438	0.0395769	0.0395769	FDR < 0.05	Non-centrosome	Non-autophagy
MAP1LC3B	1.31237	0.136092	0.136092	Not Sig	Non-centrosome	autophagy
SNRPD1	1.27376	0.0126706	0.0126706	FDR < 0.05	Non-centrosome	Non-autophagy
NOB1	1.25653	0.140018	0.140018	Not Sig	Non-centrosome	Non-autophagy
C14orf166	1.231	0.252034	0.252034	Not Sig	Non-centrosome	Non-autophagy
TRIM25	1.22163	0.196438	0.196438	Not Sig	Non-centrosome	Non-autophagy
FEN1	1.17896	0.0599227	0.0599227	Not Sig	Non-centrosome	Non-autophagy
TMCO1	1.13333	0.287302	0.287302	Not Sig	Non-centrosome	Non-autophagy
THRAP3	1.10307	0.0166197	0.0166197	FDR < 0.05	Non-centrosome	Non-autophagy
HNRNPR	1.09278	0.480114	0.480114	Not Sig	Non-centrosome	Non-autophagy
ACIN1	0.990633	0.153116	0.153116	Not Sig	Non-centrosome	Non-autophagy
XRCC5	0.984516	0.303212	0.303212	Not Sig	Non-centrosome	Non-autophagy
STK39	0.92892	0.465928	0.465928	Not Sig	Non-centrosome	Non-autophagy
DPM1	0.92383	0.0911692	0.0911692	Not Sig	Non-centrosome	Non-autophagy
SNRPD3	0.894451	0.110423	0.110423	Not Sig	Non-centrosome	Non-autophagy
PPIA	0.848116	0.151397	0.151397	Not Sig	Non-centrosome	Non-autophagy
LUC7L3	0.830279	0.0533348	0.0533348	Not Sig	Non-centrosome	Non-autophagy
RNPS1	0.830132	0.0357916	0.0357916	FDR < 0.05	Non-centrosome	Non-autophagy
hCG_1985580	0.768356	0.162216	0.162216	Not Sig	Non-centrosome	Non-autophagy
DDX27	0.743472	0.223553	0.223553	Not Sig	Non-centrosome	Non-autophagy
RBM28	0.579759	0.153694	0.153694	Not Sig	Non-centrosome	Non-autophagy
PRPF38B	0.448513	0.399227	0.399227	Not Sig	Non-centrosome	Non-autophagy
RPS11	0.384385	0.186001	0.186001	Not Sig	Non-centrosome	Non-autophagy
RPS17	0.284442	0.240114	0.240114	Not Sig	Non-centrosome	Non-autophagy
RCC2	0.250539	0.602789	0.602789	Not Sig	Non-centrosome	Non-autophagy
SRSF2	0.0366494	0.566856	0.566856	Not Sig	Non-centrosome	Non-autophagy
ACOT8	0	0.580218	0.580218	Not Sig	Non-centrosome	Non-autophagy
ADNP	0	0.849864	0.849864	Not Sig	Non-centrosome	Non-autophagy
AFG3L2	0	0.849864	0.849864	Not Sig	Non-centrosome	Non-autophagy
AP1G1	0	0.849864	0.849864	Not Sig	Non-centrosome	Non-autophagy
AP2A1	0	0.675632	0.675632	Not Sig	Non-centrosome	Non-autophagy
AP2B1	0	0.591146	0.591146	Not Sig	Non-centrosome	Non-autophagy
ARIH1	0	0.849864	0.849864	Not Sig	Non-centrosome	Non-autophagy
ATG2A	0	0.849864	0.849864	Not Sig	Non-centrosome	autophagy
ATG4A	0	0.849864	0.849864	Not Sig	Non-centrosome	autophagy
AVL9	0	0.849864	0.849864	Not Sig	Non-centrosome	Non-autophagy
BOP1	0	0.849864	0.849864	Not Sig	Non-centrosome	Non-autophagy
CEBPZ	0	0.849864	0.849864	Not Sig	Non-centrosome	Non-autophagy
CHD4	0	0.687234	0.687234	Not Sig	centrosome	Non-autophagy
CLTA	0	0.849864	0.849864	Not Sig	Non-centrosome	Non-autophagy
COPS2	0	0.849864	0.849864	Not Sig	Non-centrosome	Non-autophagy
COPS4	0	0.849864	0.849864	Not Sig	Non-centrosome	Non-autophagy
COPS5	0	0.849864	0.849864	Not Sig	Non-centrosome	Non-autophagy
CSE1L	0	0.849864	0.849864	Not Sig	Non-centrosome	Non-autophagy
CTNNB1	0	0.849864	0.849864	Not Sig	centrosome	Non-autophagy
CTPS1	0	0.849864	0.849864	Not Sig	Non-centrosome	Non-autophagy
DDA1	0	0.849864	0.849864	Not Sig	Non-centrosome	Non-autophagy
DDX18	0	0.189354	0.189354	Not Sig	Non-centrosome	Non-autophagy
DDX54	0	0.849864	0.849864	Not Sig	Non-centrosome	Non-autophagy
EBNA1BP2	0	0.849864	0.849864	Not Sig	Non-centrosome	Non-autophagy
EIF2S1	0	0.849864	0.849864	Not Sig	Non-centrosome	Non-autophagy
EIF2S2	0	0.411228	0.411228	Not Sig	Non-centrosome	Non-autophagy
ERBB2IP	0	0.849864	0.849864	Not Sig	Non-centrosome	Non-autophagy
ERLIN2	0	0.247652	0.247652	Not Sig	Non-centrosome	Non-autophagy
ETF1	0	0.849864	0.849864	Not Sig	Non-centrosome	Non-autophagy
EZR	0	0.849864	0.849864	Not Sig	centrosome	Non-autophagy
FAM134C	0	0.570246	0.570246	Not Sig	Non-centrosome	Non-autophagy
FKBP8	0	0.849864	0.849864	Not Sig	Non-centrosome	Non-autophagy
FLCN	0	0.849864	0.849864	Not Sig	Non-centrosome	autophagy
FNIP1	0	0.849864	0.849864	Not Sig	Non-centrosome	Non-autophagy
FUNDC2	0	0.849864	0.849864	Not Sig	Non-centrosome	autophagy
FYCO1	0	0.849864	0.849864	Not Sig	Non-centrosome	autophagy
G3BP1	0	0.849864	0.849864	Not Sig	Non-centrosome	Non-autophagy
HNRNPDL	0	0.417179	0.417179	Not Sig	Non-centrosome	Non-autophagy
HPS3	0	0.849864	0.849864	Not Sig	Non-centrosome	Non-autophagy
HPS5	0	0.849864	0.849864	Not Sig	Non-centrosome	Non-autophagy
HPS6	0	0.849864	0.849864	Not Sig	Non-centrosome	Non-autophagy
IQGAP1	0	0.503644	0.503644	Not Sig	Non-centrosome	Non-autophagy
KHDRBS1	0	0.271765	0.271765	Not Sig	Non-centrosome	Non-autophagy
KLHL22	0	0.849864	0.849864	Not Sig	centrosome	Non-autophagy
KRT5	0	0.191019	0.191019	Not Sig	Non-centrosome	Non-autophagy
LANCL2	0	0.849864	0.849864	Not Sig	Non-centrosome	Non-autophagy
LTV1	0	0.308426	0.308426	Not Sig	Non-centrosome	Non-autophagy
MAP1B	0	0.849864	0.849864	Not Sig	Non-centrosome	Non-autophagy
MYO1C	0	0.849864	0.849864	Not Sig	Non-centrosome	Non-autophagy
MYO1D	0	0.849864	0.849864	Not Sig	Non-centrosome	Non-autophagy
MYO5C	0	0.849864	0.849864	Not Sig	Non-centrosome	Non-autophagy
MYO6	0	0.849864	0.849864	Not Sig	Non-centrosome	Non-autophagy
NAP1L1	0	0.849864	0.849864	Not Sig	Non-centrosome	Non-autophagy
NCOA5	0	0.849864	0.849864	Not Sig	Non-centrosome	Non-autophagy
NOC2L	0	0.849864	0.849864	Not Sig	Non-centrosome	Non-autophagy
NONO	0	0.266879	0.266879	Not Sig	Non-centrosome	Non-autophagy
NOP16	0	0.849864	0.849864	Not Sig	Non-centrosome	Non-autophagy
NOP2	0	0.182939	0.182939	Not Sig	Non-centrosome	Non-autophagy
OAS3	0	0.532075	0.532075	Not Sig	Non-centrosome	Non-autophagy
P4HB	0	0.849864	0.849864	Not Sig	Non-centrosome	Non-autophagy
PABPN1	0	0.849864	0.849864	Not Sig	Non-centrosome	Non-autophagy
PJA2	0	0.849864	0.849864	Not Sig	Non-centrosome	Non-autophagy
PPAN	0	0.849864	0.849864	Not Sig	Non-centrosome	Non-autophagy
PRDX3	0	0.849864	0.849864	Not Sig	Non-centrosome	Non-autophagy
PREX1	0	0.849864	0.849864	Not Sig	Non-centrosome	Non-autophagy
PRKAA1	0	0.849864	0.849864	Not Sig	Non-centrosome	autophagy
PRKAG1	0	0.849864	0.849864	Not Sig	Non-centrosome	autophagy
PRPF38A	0	0.209454	0.209454	Not Sig	Non-centrosome	Non-autophagy
PRSS1	0	0.849864	0.849864	Not Sig	Non-centrosome	Non-autophagy
PSPC1	0	0.55454	0.55454	Not Sig	Non-centrosome	Non-autophagy
PTBP1	0	0.849864	0.849864	Not Sig	Non-centrosome	Non-autophagy
RAD18	0	0.849864	0.849864	Not Sig	centrosome	Non-autophagy
RALY	0	0.849864	0.849864	Not Sig	Non-centrosome	Non-autophagy
RBM12B	0	0.849864	0.849864	Not Sig	Non-centrosome	Non-autophagy
RBM14	0	0.474249	0.474249	Not Sig	centrosome	Non-autophagy
RPL5	0	0.849864	0.849864	Not Sig	Non-centrosome	Non-autophagy
RPL7L1	0	0.62636	0.62636	Not Sig	Non-centrosome	Non-autophagy
RPS27	0	0.255678	0.255678	Not Sig	Non-centrosome	Non-autophagy
RRP15	0	0.849864	0.849864	Not Sig	Non-centrosome	Non-autophagy
RTCB	0	0.180036	0.180036	Not Sig	Non-centrosome	Non-autophagy
SAFB	0	0.849864	0.849864	Not Sig	Non-centrosome	Non-autophagy
SAFB2	0	0.849864	0.849864	Not Sig	Non-centrosome	Non-autophagy
SART1	0	0.659668	0.659668	Not Sig	Non-centrosome	Non-autophagy
SCYL1	0	0.849864	0.849864	Not Sig	Non-centrosome	Non-autophagy
SDC2	0	0.277452	0.277452	Not Sig	Non-centrosome	Non-autophagy
SDCCAG3	0	0.849864	0.849864	Not Sig	Non-centrosome	Non-autophagy
SIRT1	0	0.285487	0.285487	Not Sig	Non-centrosome	autophagy
SLC25A13	0	0.188271	0.188271	Not Sig	Non-centrosome	Non-autophagy
SLTM	0	0.849864	0.849864	Not Sig	Non-centrosome	Non-autophagy
SRP14	0	0.220027	0.220027	Not Sig	Non-centrosome	Non-autophagy
SRSF10	0	0.606533	0.606533	Not Sig	Non-centrosome	Non-autophagy
SRSF9	0	0.849864	0.849864	Not Sig	Non-centrosome	Non-autophagy
STAU1	0	0.692093	0.692093	Not Sig	Non-centrosome	Non-autophagy
SZT2	0	0.849864	0.849864	Not Sig	Non-centrosome	Non-autophagy
TARDBP	0	0.513039	0.513039	Not Sig	Non-centrosome	Non-autophagy
THOC2	0	0.420255	0.420255	Not Sig	Non-centrosome	Non-autophagy
TRA2A	0	0.64333	0.64333	Not Sig	Non-centrosome	Non-autophagy
U2AF1	0	0.635091	0.635091	Not Sig	Non-centrosome	autophagy
UBXN7	0	0.849864	0.849864	Not Sig	Non-centrosome	Non-autophagy
USP7	0	0.849864	0.849864	Not Sig	Non-centrosome	Non-autophagy
UTP3	0	0.849864	0.849864	Not Sig	Non-centrosome	Non-autophagy
VPRBP	0	0.181046	0.181046	Not Sig	Non-centrosome	Non-autophagy
WDFY3	0	0.263048	0.263048	Not Sig	Non-centrosome	autophagy
WDR12	0	0.506488	0.506488	Not Sig	Non-centrosome	Non-autophagy
XRCC6	0	0.605728	0.605728	Not Sig	Non-centrosome	Non-autophagy
YIPF3	0	0.253603	0.253603	Not Sig	Non-centrosome	Non-autophagy
YWHAQ	0	0.849864	0.849864	Not Sig	Non-centrosome	Non-autophagy
ZC3HAV1	0	0.849864	0.849864	Not Sig	Non-centrosome	Non-autophagy
DNAJC10	-0.137876	0.632539	0.632539	Not Sig	Non-centrosome	Non-autophagy
IPO4	-0.235484	0.545637	0.545637	Not Sig	Non-centrosome	Non-autophagy
ZRANB2	-0.256853	0.654645	0.654645	Not Sig	Non-centrosome	Non-autophagy
LMNB1	-0.465149	0.643799	0.643799	Not Sig	Non-centrosome	Non-autophagy
CBX3	-0.479644	0.234536	0.234536	Not Sig	Non-centrosome	Non-autophagy
MATR3	-0.684639	0.059495	0.059495	Not Sig	Non-centrosome	Non-autophagy
CSNK2A1	-1.5005	0.489513	0.489513	Not Sig	Non-centrosome	autophagy
TAF15	-1.50076	0.432252	0.432252	Not Sig	Non-centrosome	Non-autophagy
PDIA3	-1.94622	0.335055	0.335055	Not Sig	Non-centrosome	Non-autophagy
SRRT	-2.13264	0.158799	0.158799	Not Sig	Non-centrosome	Non-autophagy
TXN	-2.44713	0.515655	0.515655	Not Sig	Non-centrosome	Non-autophagy
SNRNP70	-2.65034	0.685687	0.685687	Not Sig	Non-centrosome	autophagy
HIST1H1B	-2.82335	0.415305	0.415305	Not Sig	Non-centrosome	Non-autophagy

## Sheet: Supplementary Data 1D
Supplementary Data_1D: List of proteins detected in GFP-LC3B co-immunoprecipitation/LC-MS experiment
Table is sorted by decreasing log2 fold change over background control IP sample (log2FoldChange). For more information about cut-offs and data processing see Materials and Methods.
Gene	log2FoldChange	pvalue	padj	Significant	centrosome	autophagy
MAP1LC3B	13.1953	0.000937216	0.000937216	FDR < 0.05	Non-centrosome	autophagy
SQSTM1	11.6472	0.00161056	0.00161056	FDR < 0.05	Non-centrosome	autophagy
HADHA	11.3652	0.00159236	0.00159236	FDR < 0.05	Non-centrosome	Non-autophagy
TEX264	10.6932	0.0011556	0.0011556	FDR < 0.05	Non-centrosome	Non-autophagy
HADHB	10.604	0.00438581	0.00438581	FDR < 0.05	Non-centrosome	Non-autophagy
FYCO1	10.1494	0.0010646	0.0010646	FDR < 0.05	Non-centrosome	autophagy
RBMX	9.81127	0.00181074	0.00181074	FDR < 0.05	Non-centrosome	Non-autophagy
ATG7	9.60198	0.00232029	0.00232029	FDR < 0.05	Non-centrosome	autophagy
ATG3	9.48486	0.00295723	0.00295723	FDR < 0.05	Non-centrosome	autophagy
CLTC	9.42652	0.0099818	0.0099818	FDR < 0.05	Non-centrosome	autophagy
TBC1D5	9.37961	0.00144677	0.00144677	FDR < 0.05	Non-centrosome	autophagy
CCDC47	9.25807	0.000973612	0.000973612	FDR < 0.05	Non-centrosome	Non-autophagy
SAFB	9.05289	0.00191993	0.00191993	FDR < 0.05	Non-centrosome	Non-autophagy
VPRBP	8.81997	0.0044222	0.0044222	FDR < 0.05	Non-centrosome	Non-autophagy
TP53BP1	8.75861	0.0010828	0.0010828	FDR < 0.05	Non-centrosome	Non-autophagy
TBC1D9	8.38976	0.00186533	0.00186533	FDR < 0.05	Non-centrosome	Non-autophagy
LRPPRC	8.25129	0.00376706	0.00376706	FDR < 0.05	Non-centrosome	Non-autophagy
ATG4B	8.00276	0.0011192	0.0011192	FDR < 0.05	Non-centrosome	autophagy
GLG1	7.97837	0.00819836	0.00819836	FDR < 0.05	Non-centrosome	Non-autophagy
GBAS	7.93702	0.00385805	0.00385805	FDR < 0.05	Non-centrosome	Non-autophagy
SNX18	7.9145	0.00316652	0.00316652	FDR < 0.05	Non-centrosome	Non-autophagy
TEX2	7.75642	0.00204732	0.00204732	FDR < 0.05	Non-centrosome	Non-autophagy
KEAP1	7.70138	0.00131938	0.00131938	FDR < 0.05	Non-centrosome	Non-autophagy
RPL4	7.62029	0.00585077	0.00585077	FDR < 0.05	Non-centrosome	Non-autophagy
DDB1	7.57018	0.00824386	0.00824386	FDR < 0.05	Non-centrosome	Non-autophagy
ATG16L1	7.53041	0.00676069	0.00676069	FDR < 0.05	Non-centrosome	autophagy
AGRN	7.52689	0.00293904	0.00293904	FDR < 0.05	Non-centrosome	Non-autophagy
AVL9	7.48236	0.00117379	0.00117379	FDR < 0.05	Non-centrosome	Non-autophagy
AKAP11	7.45873	0.00121019	0.00121019	FDR < 0.05	Non-centrosome	Non-autophagy
SDC2	7.45191	0.000919017	0.000919017	FDR < 0.05	Non-centrosome	Non-autophagy
RPL7A	7.42715	0.00270246	0.00270246	FDR < 0.05	Non-centrosome	Non-autophagy
NIPSNAP1	7.4041	0.00364877	0.00364877	FDR < 0.05	Non-centrosome	Non-autophagy
YIPF3	7.40403	0.00197452	0.00197452	FDR < 0.05	Non-centrosome	Non-autophagy
RPL26	7.35698	0.00188353	0.00188353	FDR < 0.05	Non-centrosome	Non-autophagy
GPC4	7.25659	0.00368517	0.00368517	FDR < 0.05	Non-centrosome	Non-autophagy
SDC1	7.18636	0.0136943	0.0136943	FDR < 0.05	Non-centrosome	Non-autophagy
TECR	7.11301	0.00157416	0.00157416	FDR < 0.05	Non-centrosome	Non-autophagy
RPL15	7.09997	0.0150864	0.0150864	FDR < 0.05	Non-centrosome	Non-autophagy
OSBPL8	6.99067	0.000955414	0.000955414	FDR < 0.05	Non-centrosome	Non-autophagy
RPL12	6.98191	0.00235669	0.00235669	FDR < 0.05	Non-centrosome	Non-autophagy
SRSF10	6.88673	0.00363057	0.00363057	FDR < 0.05	Non-centrosome	Non-autophagy
PRKDC	6.85807	0.00128298	0.00128298	FDR < 0.05	Non-centrosome	Non-autophagy
SAFB2	6.82009	0.0389627	0.0389627	FDR < 0.05	Non-centrosome	Non-autophagy
RPL18	6.75702	0.00146497	0.00146497	FDR < 0.05	Non-centrosome	Non-autophagy
GABARAPL2	6.74479	0.00210191	0.00210191	FDR < 0.05	Non-centrosome	autophagy
RPL10	6.64087	0.00414013	0.00414013	FDR < 0.05	Non-centrosome	Non-autophagy
RPL3	6.60822	0.00626934	0.00626934	FDR < 0.05	Non-centrosome	Non-autophagy
SCYL1	6.60787	0.00346679	0.00346679	FDR < 0.05	Non-centrosome	Non-autophagy
ATG5	6.58598	0.00871702	0.00871702	FDR < 0.05	Non-centrosome	autophagy
ETF1	6.54436	0.00201092	0.00201092	FDR < 0.05	Non-centrosome	Non-autophagy
ZC3HAV1	6.52342	0.0118107	0.0118107	FDR < 0.05	Non-centrosome	Non-autophagy
RPL10A	6.49078	0.000991811	0.000991811	FDR < 0.05	Non-centrosome	Non-autophagy
RPL27	6.47954	0.0172247	0.0172247	FDR < 0.05	Non-centrosome	Non-autophagy
RPL13A	6.46663	0.00484076	0.00484076	FDR < 0.05	Non-centrosome	Non-autophagy
RPL28	6.46408	0.00506824	0.00506824	FDR < 0.05	Non-centrosome	autophagy
CLTA	6.44554	0.00746133	0.00746133	FDR < 0.05	Non-centrosome	Non-autophagy
MAP1B	6.43948	0.00292084	0.00292084	FDR < 0.05	Non-centrosome	Non-autophagy
CTPS1	6.34814	0.00290264	0.00290264	FDR < 0.05	Non-centrosome	Non-autophagy
HNRNPL	6.29533	0.00391265	0.00391265	FDR < 0.05	Non-centrosome	Non-autophagy
CPT1A	6.24	0.00184713	0.00184713	FDR < 0.05	Non-centrosome	Non-autophagy
GTF2I	6.22976	0.00383985	0.00383985	FDR < 0.05	Non-centrosome	Non-autophagy
PHB	6.2092	0.00230209	0.00230209	FDR < 0.05	Non-centrosome	Non-autophagy
P4HB	6.18669	0.00318471	0.00318471	FDR < 0.05	Non-centrosome	Non-autophagy
HNRNPM	6.1857	0.00518653	0.00518653	FDR < 0.05	Non-centrosome	Non-autophagy
PTPLAD1	6.1641	0.00215651	0.00215651	FDR < 0.05	Non-centrosome	Non-autophagy
SLC25A1	6.11647	0.00299363	0.00299363	FDR < 0.05	Non-centrosome	Non-autophagy
RPL35A	6.0961	0.00366697	0.00366697	FDR < 0.05	Non-centrosome	Non-autophagy
PRKAR1A	6.06212	0.00592357	0.00592357	FDR < 0.05	Non-centrosome	Non-autophagy
SF3B2	6.03458	0.00212011	0.00212011	FDR < 0.05	Non-centrosome	Non-autophagy
PTBP1	6.02524	0.017616	0.017616	FDR < 0.05	Non-centrosome	Non-autophagy
TRA2B	6.02482	0.00182894	0.00182894	FDR < 0.05	Non-centrosome	Non-autophagy
KBTBD7	6.01669	0.00387625	0.00387625	FDR < 0.05	Non-centrosome	Non-autophagy
ILF3	6.0095	0.00272066	0.00272066	FDR < 0.05	Non-centrosome	Non-autophagy
BLM	6.00787	0.349136	0.349136	Not Sig	Non-centrosome	Non-autophagy
RRP12	5.99502	0.008899	0.008899	FDR < 0.05	Non-centrosome	Non-autophagy
RPL24	5.99161	0.00434941	0.00434941	FDR < 0.05	Non-centrosome	Non-autophagy
HNRNPA3	5.95767	0.00493176	0.00493176	FDR < 0.05	Non-centrosome	Non-autophagy
DDX21	5.93972	0.00359418	0.00359418	FDR < 0.05	Non-centrosome	Non-autophagy
RPL30	5.92115	0.0163512	0.0163512	FDR < 0.05	Non-centrosome	Non-autophagy
RPL32	5.87151	0.00700637	0.00700637	FDR < 0.05	Non-centrosome	Non-autophagy
HNRNPH1	5.82986	0.00763421	0.00763421	FDR < 0.05	Non-centrosome	Non-autophagy
S100A13	5.75176	0.00740673	0.00740673	FDR < 0.05	Non-centrosome	Non-autophagy
PHB2	5.73658	0.00570519	0.00570519	FDR < 0.05	Non-centrosome	Non-autophagy
CLSPN	5.70305	0.00525023	0.00525023	FDR < 0.05	Non-centrosome	Non-autophagy
RPL23	5.69292	0.0143767	0.0143767	FDR < 0.05	Non-centrosome	Non-autophagy
PABPN1	5.6556	0.00429481	0.00429481	FDR < 0.05	Non-centrosome	Non-autophagy
KHDRBS1	5.58061	0.00485896	0.00485896	FDR < 0.05	Non-centrosome	Non-autophagy
DDA1	5.57625	0.0112284	0.0112284	FDR < 0.05	Non-centrosome	Non-autophagy
TRA2A	5.57595	0.00964513	0.00964513	FDR < 0.05	Non-centrosome	Non-autophagy
SLTM	5.55784	0.00526843	0.00526843	FDR < 0.05	Non-centrosome	Non-autophagy
SRSF9	5.50881	0.00742493	0.00742493	FDR < 0.05	Non-centrosome	Non-autophagy
THEM6	5.47111	0.0033303	0.0033303	FDR < 0.05	Non-centrosome	Non-autophagy
RPL35	5.46046	0.00306642	0.00306642	FDR < 0.05	Non-centrosome	Non-autophagy
ADNP	5.43251	0.00297543	0.00297543	FDR < 0.05	Non-centrosome	Non-autophagy
RPL17	5.43204	0.0139854	0.0139854	FDR < 0.05	Non-centrosome	Non-autophagy
SGPL1	5.42564	0.00467698	0.00467698	FDR < 0.05	Non-centrosome	Non-autophagy
MYO1B	5.34181	0.00685168	0.00685168	FDR < 0.05	Non-centrosome	Non-autophagy
AP2M1	5.33544	0.00465878	0.00465878	FDR < 0.05	Non-centrosome	Non-autophagy
VPS35	5.3288	0.00816197	0.00816197	FDR < 0.05	Non-centrosome	autophagy
RPL14	5.32323	0.00694268	0.00694268	FDR < 0.05	Non-centrosome	Non-autophagy
RPL19	5.25824	0.00986351	0.00986351	FDR < 0.05	Non-centrosome	Non-autophagy
MATR3	5.2415	0.00206551	0.00206551	FDR < 0.05	Non-centrosome	Non-autophagy
PRMT5	5.23018	0.00173794	0.00173794	FDR < 0.05	Non-centrosome	Non-autophagy
RPL13	5.22855	0.00373066	0.00373066	FDR < 0.05	Non-centrosome	Non-autophagy
SDC4	5.21721	0.00975432	0.00975432	FDR < 0.05	Non-centrosome	Non-autophagy
RPL11	5.20807	0.0204823	0.0204823	FDR < 0.05	Non-centrosome	Non-autophagy
RPL21	5.19983	0.0266151	0.0266151	FDR < 0.05	Non-centrosome	Non-autophagy
ALYREF	5.16595	0.00279345	0.00279345	FDR < 0.05	Non-centrosome	Non-autophagy
IRGQ	5.1547	0.00314832	0.00314832	FDR < 0.05	Non-centrosome	Non-autophagy
RPL9	5.13412	0.00202912	0.00202912	FDR < 0.05	Non-centrosome	Non-autophagy
VAPB	5.12592	0.00753867	0.00753867	FDR < 0.05	Non-centrosome	Non-autophagy
GABARAP	5.10228	0.0140901	0.0140901	FDR < 0.05	Non-centrosome	autophagy
AP2A1	5.09051	0.00601456	0.00601456	FDR < 0.05	Non-centrosome	Non-autophagy
RPL36AL	5.08589	0.00969973	0.00969973	FDR < 0.05	Non-centrosome	Non-autophagy
SFPQ	5.06834	0.00171975	0.00171975	FDR < 0.05	Non-centrosome	Non-autophagy
RPL23A	5.06129	0.00456779	0.00456779	FDR < 0.05	Non-centrosome	Non-autophagy
GPC6	5.02166	0.00361237	0.00361237	FDR < 0.05	Non-centrosome	Non-autophagy
BYSL	5.01739	0.00597816	0.00597816	FDR < 0.05	Non-centrosome	Non-autophagy
LMNA	5.01346	0.0137125	0.0137125	FDR < 0.05	Non-centrosome	Non-autophagy
HNRNPR	4.99849	0.00179254	0.00179254	FDR < 0.05	Non-centrosome	Non-autophagy
ACOT8	4.99168	0.0497361	0.0497361	FDR < 0.05	Non-centrosome	Non-autophagy
SRP14	4.98347	0.0159099	0.0159099	FDR < 0.05	Non-centrosome	Non-autophagy
FUNDC2	4.92728	0.00960874	0.00960874	FDR < 0.05	Non-centrosome	autophagy
RPL31	4.91605	0.00454959	0.00454959	FDR < 0.05	Non-centrosome	Non-autophagy
CTNND1	4.89508	0.00389445	0.00389445	FDR < 0.05	Non-centrosome	Non-autophagy
HSP90AA1	4.8687	0.00190173	0.00190173	FDR < 0.05	Non-centrosome	autophagy
CSNK1A1	4.8542	0.00252957	0.00252957	FDR < 0.05	centrosome	Non-autophagy
RAD18	4.74521	0.005505	0.005505	FDR < 0.05	centrosome	Non-autophagy
SDCCAG3	4.73297	0.00417652	0.00417652	FDR < 0.05	Non-centrosome	Non-autophagy
RPLP0	4.70908	0.0217561	0.0217561	FDR < 0.05	Non-centrosome	Non-autophagy
ARIH1	4.69866	0.00166515	0.00166515	FDR < 0.05	Non-centrosome	Non-autophagy
SRP9	4.69661	0.00735214	0.00735214	FDR < 0.05	Non-centrosome	Non-autophagy
RPL18A	4.68318	0.00101001	0.00101001	FDR < 0.05	Non-centrosome	Non-autophagy
FTSJ3	4.67219	0.0033485	0.0033485	FDR < 0.05	Non-centrosome	Non-autophagy
CCT4	4.66149	0.0139672	0.0139672	FDR < 0.05	centrosome	Non-autophagy
RPL29	4.64207	0.0113467	0.0113467	FDR < 0.05	Non-centrosome	Non-autophagy
RPS28	4.57131	0.131756	0.131756	Not Sig	Non-centrosome	Non-autophagy
ERLIN2	4.5358	0.004495	0.004495	FDR < 0.05	Non-centrosome	Non-autophagy
RPN1	4.53322	0.00410373	0.00410373	FDR < 0.05	Non-centrosome	Non-autophagy
HNRNPAB	4.50566	0.00451319	0.00451319	FDR < 0.05	Non-centrosome	Non-autophagy
PJA2	4.49428	0.0560328	0.0560328	Not Sig	Non-centrosome	Non-autophagy
RPL34	4.48333	0.0236943	0.0236943	FDR < 0.05	Non-centrosome	Non-autophagy
FAM134C	4.46552	0.00122839	0.00122839	FDR < 0.05	Non-centrosome	Non-autophagy
CCT8	4.46055	0.0261965	0.0261965	FDR < 0.05	centrosome	Non-autophagy
RPL36	4.45276	0.00177434	0.00177434	FDR < 0.05	Non-centrosome	Non-autophagy
RSL1D1	4.39417	0.00869882	0.00869882	FDR < 0.05	Non-centrosome	Non-autophagy
DNAJA1	4.37768	0.0227025	0.0227025	FDR < 0.05	Non-centrosome	Non-autophagy
H1FX	4.35945	0.0317834	0.0317834	FDR < 0.05	Non-centrosome	Non-autophagy
CBX3	4.33821	0.00355778	0.00355778	FDR < 0.05	Non-centrosome	Non-autophagy
SNRPB2	4.29112	0.0930801	0.0930801	Not Sig	Non-centrosome	Non-autophagy
PTPLB	4.28792	0.00397634	0.00397634	FDR < 0.05	Non-centrosome	Non-autophagy
RPL7	4.2592	0.00968153	0.00968153	FDR < 0.05	Non-centrosome	Non-autophagy
GNB2	4.25378	0.00462238	0.00462238	FDR < 0.05	Non-centrosome	Non-autophagy
COPS2	4.24336	0.00424022	0.00424022	FDR < 0.05	Non-centrosome	Non-autophagy
CEP131	4.23029	0.0299272	0.0299272	FDR < 0.05	centrosome	Non-autophagy
ILF2	4.22185	0.00427662	0.00427662	FDR < 0.05	Non-centrosome	Non-autophagy
MFAP1	4.20945	0.00153776	0.00153776	FDR < 0.05	Non-centrosome	Non-autophagy
RPLP1	4.19849	0.0165696	0.0165696	FDR < 0.05	Non-centrosome	Non-autophagy
EIF4A3	4.17284	0.00566879	0.00566879	FDR < 0.05	Non-centrosome	Non-autophagy
RPL8	4.14879	0.00382166	0.00382166	FDR < 0.05	Non-centrosome	Non-autophagy
NEDD4	4.1297	0.00640582	0.00640582	FDR < 0.05	Non-centrosome	autophagy
SURF4	4.08198	0.00561419	0.00561419	FDR < 0.05	Non-centrosome	Non-autophagy
SLIRP	4.05966	0.0768426	0.0768426	Not Sig	Non-centrosome	Non-autophagy
PPP1CA	4.05546	0.00590537	0.00590537	FDR < 0.05	Non-centrosome	Non-autophagy
SERBP1	4.01008	0.00583258	0.00583258	FDR < 0.05	Non-centrosome	Non-autophagy
HTATSF1	3.98946	0.0663967	0.0663967	Not Sig	Non-centrosome	Non-autophagy
RPLP2	3.98569	0.0319108	0.0319108	FDR < 0.05	Non-centrosome	Non-autophagy
TCP1	3.94612	0.0156051	0.0156051	FDR < 0.05	centrosome	Non-autophagy
XRCC6	3.94172	0.00731574	0.00731574	FDR < 0.05	Non-centrosome	Non-autophagy
GPC1	3.94096	0.0140036	0.0140036	FDR < 0.05	Non-centrosome	Non-autophagy
SMC1A	3.93763	0.00787989	0.00787989	FDR < 0.05	Non-centrosome	Non-autophagy
PABPC1	3.90886	0.00841674	0.00841674	FDR < 0.05	Non-centrosome	Non-autophagy
PCBP2	3.88171	0.00835305	0.00835305	FDR < 0.05	Non-centrosome	Non-autophagy
YWHAQ	3.84549	0.00357598	0.00357598	FDR < 0.05	Non-centrosome	Non-autophagy
RBM12B	3.8423	0.0725296	0.0725296	Not Sig	Non-centrosome	Non-autophagy
GNAS	3.82621	0.0173885	0.0173885	FDR < 0.05	Non-centrosome	Non-autophagy
DDX27	3.71523	0.0199181	0.0199181	FDR < 0.05	Non-centrosome	Non-autophagy
TMPO	3.6941	0.00548681	0.00548681	FDR < 0.05	Non-centrosome	Non-autophagy
AP2B1	3.66988	0.0420382	0.0420382	FDR < 0.05	Non-centrosome	Non-autophagy
RALY	3.61419	0.0066151	0.0066151	FDR < 0.05	Non-centrosome	Non-autophagy
CEBPZ	3.60058	0.0156233	0.0156233	FDR < 0.05	Non-centrosome	Non-autophagy
H2AFY	3.58117	0.133066	0.133066	Not Sig	Non-centrosome	Non-autophagy
DDX39B	3.56563	0.00501365	0.00501365	FDR < 0.05	Non-centrosome	Non-autophagy
GTPBP4	3.54584	0.0356779	0.0356779	FDR < 0.05	Non-centrosome	Non-autophagy
EIF3B	3.50716	0.0135032	0.0135032	FDR < 0.05	Non-centrosome	Non-autophagy
PRPF40A	3.50387	0.0128207	0.0128207	FDR < 0.05	Non-centrosome	Non-autophagy
CALM1	3.50248	0.0138399	0.0138399	FDR < 0.05	Non-centrosome	Non-autophagy
COPS5	3.47848	0.00761601	0.00761601	FDR < 0.05	Non-centrosome	Non-autophagy
NAT10	3.44248	0.0193904	0.0193904	FDR < 0.05	Non-centrosome	Non-autophagy
HNRNPDL	3.43969	0.00436761	0.00436761	FDR < 0.05	Non-centrosome	Non-autophagy
PREX1	3.4202	0.0269336	0.0269336	FDR < 0.05	Non-centrosome	Non-autophagy
SIRT1	3.41625	0.00301183	0.00301183	FDR < 0.05	Non-centrosome	autophagy
DDX17	3.40338	0.0169518	0.0169518	FDR < 0.05	Non-centrosome	Non-autophagy
ATAD3A	3.39886	0.0581984	0.0581984	Not Sig	Non-centrosome	Non-autophagy
CYC1	3.38926	0.00102821	0.00102821	FDR < 0.05	Non-centrosome	Non-autophagy
XRCC5	3.38232	0.00966333	0.00966333	FDR < 0.05	Non-centrosome	Non-autophagy
TMEM43	3.38221	0.0264513	0.0264513	FDR < 0.05	Non-centrosome	Non-autophagy
DHCR24	3.37128	0.00175614	0.00175614	FDR < 0.05	Non-centrosome	Non-autophagy
SNRNP70	3.37065	0.00453139	0.00453139	FDR < 0.05	Non-centrosome	autophagy
WDR18	3.35354	0.107197	0.107197	Not Sig	Non-centrosome	Non-autophagy
MTMR4	3.3162	0.00458599	0.00458599	FDR < 0.05	Non-centrosome	Non-autophagy
LTV1	3.28548	0.109126	0.109126	Not Sig	Non-centrosome	Non-autophagy
RPS15	3.28426	0.064586	0.064586	Not Sig	Non-centrosome	Non-autophagy
DNAJA3	3.24789	0.001101	0.001101	FDR < 0.05	Non-centrosome	Non-autophagy
MYO1C	3.24765	0.0596087	0.0596087	Not Sig	Non-centrosome	Non-autophagy
FKBP8	3.24394	0.00959054	0.00959054	FDR < 0.05	Non-centrosome	Non-autophagy
ESYT2	3.23004	0.0257052	0.0257052	FDR < 0.05	Non-centrosome	Non-autophagy
COPA	3.21456	0.0359782	0.0359782	FDR < 0.05	Non-centrosome	Non-autophagy
PGAM5	3.19148	0.0546451	0.0546451	Not Sig	Non-centrosome	autophagy
COPS4	3.17192	0.00482257	0.00482257	FDR < 0.05	Non-centrosome	Non-autophagy
RPL37A	3.14344	0.0760828	0.0760828	Not Sig	Non-centrosome	Non-autophagy
VDAC2	3.10444	0.00251137	0.00251137	FDR < 0.05	Non-centrosome	Non-autophagy
RPN2	3.09701	0.00588717	0.00588717	FDR < 0.05	Non-centrosome	Non-autophagy
PNO1	3.09454	0.00523203	0.00523203	FDR < 0.05	Non-centrosome	Non-autophagy
SF3A3	3.08248	0.185523	0.185523	Not Sig	Non-centrosome	Non-autophagy
AP1G1	3.07861	0.0458235	0.0458235	FDR < 0.05	Non-centrosome	Non-autophagy
ABCD3	3.06373	0.0398362	0.0398362	FDR < 0.05	Non-centrosome	Non-autophagy
EIF3G	3.05494	0.0504868	0.0504868	Not Sig	Non-centrosome	Non-autophagy
CSE1L	3.03703	0.0134213	0.0134213	FDR < 0.05	Non-centrosome	Non-autophagy
TSR1	3.03221	0.0558553	0.0558553	Not Sig	Non-centrosome	Non-autophagy
RPL27A	2.99505	0.00126479	0.00126479	FDR < 0.05	Non-centrosome	Non-autophagy
HSPB1	2.99174	0.00233849	0.00233849	FDR < 0.05	Non-centrosome	autophagy
NOB1	2.97874	0.0011374	0.0011374	FDR < 0.05	Non-centrosome	Non-autophagy
IMMT	2.97116	0.0115196	0.0115196	FDR < 0.05	Non-centrosome	Non-autophagy
HNRNPA0	2.95818	0.0103549	0.0103549	FDR < 0.05	Non-centrosome	Non-autophagy
PRPF38B	2.94603	0.0430027	0.0430027	FDR < 0.05	Non-centrosome	Non-autophagy
C7orf50	2.91988	0.0326479	0.0326479	FDR < 0.05	Non-centrosome	Non-autophagy
SEC61A1	2.9194	0.0806551	0.0806551	Not Sig	Non-centrosome	Non-autophagy
NOC2L	2.9075	0.0119927	0.0119927	FDR < 0.05	Non-centrosome	Non-autophagy
ATG2A	2.90442	0.0322111	0.0322111	FDR < 0.05	Non-centrosome	autophagy
EIF3E	2.85591	0.0428844	0.0428844	FDR < 0.05	Non-centrosome	Non-autophagy
CCT3	2.84651	0.0386624	0.0386624	FDR < 0.05	Non-centrosome	Non-autophagy
PRDX4	2.82943	0.00491356	0.00491356	FDR < 0.05	Non-centrosome	Non-autophagy
NOLC1	2.77256	0.0238672	0.0238672	FDR < 0.05	Non-centrosome	Non-autophagy
SLC25A13	2.77114	0.0185259	0.0185259	FDR < 0.05	Non-centrosome	Non-autophagy
MRPL12	2.744	0.0261465	0.0261465	FDR < 0.05	Non-centrosome	Non-autophagy
HSP90AB1	2.73604	0.005596	0.005596	FDR < 0.05	Non-centrosome	Non-autophagy
NBR1	2.71205	0.115132	0.115132	Not Sig	Non-centrosome	autophagy
MYBBP1A	2.69567	0.0280255	0.0280255	FDR < 0.05	Non-centrosome	Non-autophagy
USP7	2.67842	0.0604095	0.0604095	Not Sig	Non-centrosome	Non-autophagy
DDX1	2.66398	0.0101729	0.0101729	FDR < 0.05	Non-centrosome	Non-autophagy
TSG101	2.63027	0.0712875	0.0712875	Not Sig	Non-centrosome	autophagy
KLHL22	2.61333	0.0196087	0.0196087	FDR < 0.05	centrosome	Non-autophagy
HSPE1	2.60059	0.0236033	0.0236033	FDR < 0.05	Non-centrosome	Non-autophagy
UBXN7	2.59626	0.00973612	0.00973612	FDR < 0.05	Non-centrosome	Non-autophagy
EIF3L	2.55908	0.0114559	0.0114559	FDR < 0.05	Non-centrosome	Non-autophagy
YBX1	2.5069	0.0202957	0.0202957	FDR < 0.05	Non-centrosome	Non-autophagy
EIF3D	2.49104	0.0735896	0.0735896	Not Sig	Non-centrosome	Non-autophagy
LANCL2	2.46388	0.103321	0.103321	Not Sig	Non-centrosome	Non-autophagy
VPS26B	2.45145	0.00651501	0.00651501	FDR < 0.05	Non-centrosome	autophagy
SMC3	2.42323	0.0861874	0.0861874	Not Sig	Non-centrosome	Non-autophagy
MAGOHB	2.39083	0.0159691	0.0159691	FDR < 0.05	Non-centrosome	Non-autophagy
FRYL	2.38211	0.00433121	0.00433121	FDR < 0.05	Non-centrosome	Non-autophagy
U2AF1	2.35903	0.400364	0.400364	Not Sig	Non-centrosome	autophagy
ESYT1	2.35794	0.00605096	0.00605096	FDR < 0.05	Non-centrosome	Non-autophagy
IQGAP1	2.30645	0.0833758	0.0833758	Not Sig	Non-centrosome	Non-autophagy
SYNCRIP	2.23818	0.0157143	0.0157143	FDR < 0.05	Non-centrosome	Non-autophagy
ATP5C1	2.22168	0.00657871	0.00657871	FDR < 0.05	Non-centrosome	Non-autophagy
CAPRIN1	2.20456	0.0617288	0.0617288	Not Sig	Non-centrosome	Non-autophagy
SRSF2	2.20039	0.0536579	0.0536579	Not Sig	Non-centrosome	Non-autophagy
NAP1L1	2.19476	0.1196	0.1196	Not Sig	Non-centrosome	Non-autophagy
UQCR10	2.17865	0.00275705	0.00275705	FDR < 0.05	Non-centrosome	Non-autophagy
MCCC2	2.17511	0.12934	0.12934	Not Sig	Non-centrosome	Non-autophagy
DNAJA2	2.14698	0.064404	0.064404	Not Sig	Non-centrosome	Non-autophagy
PRPF19	2.13547	0.167425	0.167425	Not Sig	Non-centrosome	Non-autophagy
TMEM160	2.1243	0.0818198	0.0818198	Not Sig	Non-centrosome	Non-autophagy
TARDBP	2.11036	0.0338581	0.0338581	FDR < 0.05	Non-centrosome	Non-autophagy
RRP15	2.06119	0.0685532	0.0685532	Not Sig	Non-centrosome	Non-autophagy
BRIX1	2.04764	0.00425842	0.00425842	FDR < 0.05	Non-centrosome	Non-autophagy
AFG3L2	2.02267	0.0495359	0.0495359	FDR < 0.05	Non-centrosome	Non-autophagy
ACIN1	2.02198	0.00323931	0.00323931	FDR < 0.05	Non-centrosome	Non-autophagy
EIF3M	2.01874	0.108044	0.108044	Not Sig	Non-centrosome	Non-autophagy
CTNNB1	2.01225	0.0621656	0.0621656	Not Sig	centrosome	Non-autophagy
RPS26	1.97125	0.00195632	0.00195632	FDR < 0.05	Non-centrosome	Non-autophagy
FBL	1.95535	0.15197	0.15197	Not Sig	Non-centrosome	Non-autophagy
SART1	1.90724	0.157693	0.157693	Not Sig	Non-centrosome	Non-autophagy
UTP3	1.88737	0.0234395	0.0234395	FDR < 0.05	Non-centrosome	Non-autophagy
TXNDC5	1.87125	0.181156	0.181156	Not Sig	Non-centrosome	Non-autophagy
RPS11	1.84285	0.00133758	0.00133758	FDR < 0.05	Non-centrosome	Non-autophagy
IPO4	1.84173	0.0526297	0.0526297	Not Sig	Non-centrosome	Non-autophagy
NCOA5	1.81178	0.00281165	0.00281165	FDR < 0.05	Non-centrosome	Non-autophagy
CSNK2A1	1.79826	0.0284622	0.0284622	FDR < 0.05	Non-centrosome	autophagy
CCT6A	1.79815	0.129718	0.129718	Not Sig	Non-centrosome	Non-autophagy
ABHD10	1.7957	0.104959	0.104959	Not Sig	Non-centrosome	Non-autophagy
CCT2	1.78104	0.169704	0.169704	Not Sig	Non-centrosome	Non-autophagy
VPS26A	1.7496	0.121256	0.121256	Not Sig	Non-centrosome	autophagy
SZT2	1.74052	0.132229	0.132229	Not Sig	Non-centrosome	Non-autophagy
HNRNPUL1	1.73591	0.178781	0.178781	Not Sig	Non-centrosome	Non-autophagy
THRAP3	1.7245	0.00422202	0.00422202	FDR < 0.05	Non-centrosome	Non-autophagy
RPL7L1	1.67712	0.184431	0.184431	Not Sig	Non-centrosome	Non-autophagy
MRPL38	1.6666	0.0212648	0.0212648	FDR < 0.05	Non-centrosome	Non-autophagy
PRDX3	1.66562	0.0666697	0.0666697	Not Sig	Non-centrosome	Non-autophagy
TUBB4B	1.64341	0.095414	0.095414	Not Sig	Non-centrosome	Non-autophagy
CPSF6	1.60425	0.235291	0.235291	Not Sig	Non-centrosome	Non-autophagy
PCM1	1.58487	0.111802	0.111802	Not Sig	centrosome	Non-autophagy
SNRPN	1.56684	0.0121474	0.0121474	FDR < 0.05	Non-centrosome	Non-autophagy
PPAN	1.55481	0.192143	0.192143	Not Sig	Non-centrosome	Non-autophagy
SF3A1	1.54413	0.12192	0.12192	Not Sig	Non-centrosome	Non-autophagy
DDX23	1.45633	0.0773385	0.0773385	Not Sig	Non-centrosome	Non-autophagy
RTCB	1.45615	0.0219882	0.0219882	FDR < 0.05	Non-centrosome	Non-autophagy
CSNK1D	1.44943	0.062525	0.062525	Not Sig	centrosome	Non-autophagy
BOP1	1.44575	0.127575	0.127575	Not Sig	Non-centrosome	Non-autophagy
TMCO1	1.42559	0.0846042	0.0846042	Not Sig	Non-centrosome	Non-autophagy
EIF3I	1.42326	0.150278	0.150278	Not Sig	Non-centrosome	Non-autophagy
RBM28	1.41294	0.0450136	0.0450136	FDR < 0.05	Non-centrosome	Non-autophagy
DAP3	1.39704	0.147634	0.147634	Not Sig	Non-centrosome	Non-autophagy
EIF3A	1.34937	0.0467607	0.0467607	FDR < 0.05	Non-centrosome	Non-autophagy
SMU1	1.33845	0.148631	0.148631	Not Sig	Non-centrosome	Non-autophagy
HSPA5	1.30671	0.0472066	0.0472066	FDR < 0.05	Non-centrosome	Non-autophagy
CHD4	1.30074	0.00971793	0.00971793	FDR < 0.05	centrosome	Non-autophagy
TRIM25	1.29876	0.10783	0.10783	Not Sig	Non-centrosome	Non-autophagy
TCOF1	1.28759	0.181433	0.181433	Not Sig	Non-centrosome	Non-autophagy
WDR12	1.28691	0.132739	0.132739	Not Sig	Non-centrosome	Non-autophagy
THOC2	1.28149	0.305496	0.305496	Not Sig	Non-centrosome	Non-autophagy
ANXA2	1.25671	0.309468	0.309468	Not Sig	Non-centrosome	Non-autophagy
RBM14	1.24422	0.224395	0.224395	Not Sig	centrosome	Non-autophagy
LMNB1	1.22933	0.317284	0.317284	Not Sig	Non-centrosome	Non-autophagy
TIMM50	1.21317	0.00984531	0.00984531	FDR < 0.05	Non-centrosome	Non-autophagy
MOGS	1.19705	0.0956324	0.0956324	Not Sig	Non-centrosome	Non-autophagy
IK	1.12367	0.190942	0.190942	Not Sig	Non-centrosome	Non-autophagy
TAF15	1.10184	0.0269154	0.0269154	FDR < 0.05	Non-centrosome	Non-autophagy
AIFM1	1.01842	0.176197	0.176197	Not Sig	Non-centrosome	Non-autophagy
ERBB2IP	0.951886	0.00649682	0.00649682	FDR < 0.05	Non-centrosome	Non-autophagy
LUC7L3	0.950511	0.314431	0.314431	Not Sig	Non-centrosome	Non-autophagy
MRPS23	0.893129	0.30788	0.30788	Not Sig	Non-centrosome	Non-autophagy
PPIA	0.875803	0.0974249	0.0974249	Not Sig	Non-centrosome	Non-autophagy
MYO6	0.866354	0.268089	0.268089	Not Sig	Non-centrosome	Non-autophagy
PFKL	0.865002	0.380441	0.380441	Not Sig	Non-centrosome	Non-autophagy
SNRPD1	0.846702	0.055141	0.055141	Not Sig	Non-centrosome	Non-autophagy
PSPC1	0.823668	0.271638	0.271638	Not Sig	Non-centrosome	Non-autophagy
KRT19	0.649442	0.584945	0.584945	Not Sig	Non-centrosome	Non-autophagy
ATG4A	0.586885	0.255059	0.255059	Not Sig	Non-centrosome	autophagy
PKP3	0.571871	0.236124	0.236124	Not Sig	Non-centrosome	Non-autophagy
KRT14	0.485098	0.367621	0.367621	Not Sig	Non-centrosome	Non-autophagy
FXR1	0.441165	0.160965	0.160965	Not Sig	Non-centrosome	Non-autophagy
CCT5	0.417218	0.435669	0.435669	Not Sig	centrosome	Non-autophagy
SERPINH1	0.333939	0.54232	0.54232	Not Sig	Non-centrosome	Non-autophagy
EIF3F	0.313679	0.342029	0.342029	Not Sig	Non-centrosome	Non-autophagy
HIST1H1B	0.297663	0.23647	0.23647	Not Sig	Non-centrosome	Non-autophagy
RAP1GAP	0.293724	0.549754	0.549754	Not Sig	Non-centrosome	Non-autophagy
VCP	0.290306	0.249254	0.249254	Not Sig	Non-centrosome	autophagy
SNRPD3	0.287857	0.332957	0.332957	Not Sig	Non-centrosome	Non-autophagy
STAU1	0.224719	0.6151	0.6151	Not Sig	Non-centrosome	Non-autophagy
RNPS1	0.222624	0.300237	0.300237	Not Sig	Non-centrosome	Non-autophagy
COPB2	0.132256	0.469877	0.469877	Not Sig	Non-centrosome	Non-autophagy
NDUFS3	0.111912	0.705168	0.705168	Not Sig	Non-centrosome	Non-autophagy
PFKP	0.0139981	0.28581	0.28581	Not Sig	Non-centrosome	Non-autophagy
AGR2	0	0.600692	0.600692	Not Sig	Non-centrosome	Non-autophagy
BSDC1	0	0.874431	0.874431	Not Sig	Non-centrosome	Non-autophagy
C14orf166	0	0.408207	0.408207	Not Sig	Non-centrosome	Non-autophagy
C17orf75	0	0.874431	0.874431	Not Sig	Non-centrosome	Non-autophagy
CARKD	0	0.874431	0.874431	Not Sig	Non-centrosome	Non-autophagy
CCPG1	0	0.874431	0.874431	Not Sig	Non-centrosome	Non-autophagy
CCT7	0	0.215086	0.215086	Not Sig	Non-centrosome	Non-autophagy
CENPB	0	0.874431	0.874431	Not Sig	Non-centrosome	Non-autophagy
CLPB	0	0.718535	0.718535	Not Sig	Non-centrosome	Non-autophagy
DDX18	0	0.611856	0.611856	Not Sig	Non-centrosome	Non-autophagy
DDX54	0	0.695651	0.695651	Not Sig	Non-centrosome	Non-autophagy
DSP	0	0.37818	0.37818	Not Sig	Non-centrosome	Non-autophagy
EBNA1BP2	0	0.874431	0.874431	Not Sig	Non-centrosome	Non-autophagy
EIF2S1	0	0.874431	0.874431	Not Sig	Non-centrosome	Non-autophagy
EIF2S2	0	0.874431	0.874431	Not Sig	Non-centrosome	Non-autophagy
EIF4G1	0	0.874431	0.874431	Not Sig	Non-centrosome	autophagy
EPB41L5	0	0.43414	0.43414	Not Sig	Non-centrosome	Non-autophagy
EPG5	0	0.874431	0.874431	Not Sig	Non-centrosome	autophagy
EPPK1	0	0.693394	0.693394	Not Sig	Non-centrosome	Non-autophagy
EZR	0	0.874431	0.874431	Not Sig	centrosome	Non-autophagy
FAM91A1	0	0.466096	0.466096	Not Sig	Non-centrosome	Non-autophagy
FIP1L1	0	0.497443	0.497443	Not Sig	Non-centrosome	Non-autophagy
FLCN	0	0.874431	0.874431	Not Sig	Non-centrosome	autophagy
FNIP1	0	0.874431	0.874431	Not Sig	Non-centrosome	Non-autophagy
G3BP1	0	0.874431	0.874431	Not Sig	Non-centrosome	Non-autophagy
GAPDH	0	0.319236	0.319236	Not Sig	Non-centrosome	autophagy
HPS3	0	0.874431	0.874431	Not Sig	Non-centrosome	Non-autophagy
HPS5	0	0.660082	0.660082	Not Sig	Non-centrosome	Non-autophagy
HPS6	0	0.874431	0.874431	Not Sig	Non-centrosome	Non-autophagy
KBTBD6	0	0.874431	0.874431	Not Sig	Non-centrosome	Non-autophagy
KIF4A	0	0.874431	0.874431	Not Sig	Non-centrosome	Non-autophagy
KRT5	0	0.874431	0.874431	Not Sig	Non-centrosome	Non-autophagy
KRT9	0	0.259318	0.259318	Not Sig	Non-centrosome	Non-autophagy
LRRC16A	0	0.874431	0.874431	Not Sig	Non-centrosome	Non-autophagy
MIB1	0	0.874431	0.874431	Not Sig	centrosome	Non-autophagy
MRS2	0	0.874431	0.874431	Not Sig	Non-centrosome	Non-autophagy
MTERF4	0	0.257434	0.257434	Not Sig	Non-centrosome	Non-autophagy
MTHFD1L	0	0.874431	0.874431	Not Sig	Non-centrosome	Non-autophagy
MUC5B	0	0.874431	0.874431	Not Sig	Non-centrosome	Non-autophagy
MYO1D	0	0.570409	0.570409	Not Sig	Non-centrosome	Non-autophagy
MYO5C	0	0.874431	0.874431	Not Sig	Non-centrosome	Non-autophagy
NDE1	0	0.405414	0.405414	Not Sig	centrosome	Non-autophagy
NONO	0	0.230528	0.230528	Not Sig	Non-centrosome	Non-autophagy
NOP16	0	0.874431	0.874431	Not Sig	Non-centrosome	Non-autophagy
NOP2	0	0.201993	0.201993	Not Sig	Non-centrosome	Non-autophagy
NQO1	0	0.874431	0.874431	Not Sig	Non-centrosome	Non-autophagy
NSUN4	0	0.243458	0.243458	Not Sig	Non-centrosome	Non-autophagy
OAS3	0	0.874431	0.874431	Not Sig	Non-centrosome	Non-autophagy
PALM3	0	0.874431	0.874431	Not Sig	Non-centrosome	Non-autophagy
PELP1	0	0.192775	0.192775	Not Sig	Non-centrosome	Non-autophagy
PLEC	0	0.42434	0.42434	Not Sig	Non-centrosome	Non-autophagy
POLD1	0	0.333421	0.333421	Not Sig	Non-centrosome	Non-autophagy
PRKAA1	0	0.874431	0.874431	Not Sig	Non-centrosome	autophagy
PRKAG1	0	0.874431	0.874431	Not Sig	Non-centrosome	autophagy
PRPF38A	0	0.197034	0.197034	Not Sig	Non-centrosome	Non-autophagy
PRPF6	0	0.874431	0.874431	Not Sig	Non-centrosome	Non-autophagy
PRSS1	0	0.874431	0.874431	Not Sig	Non-centrosome	Non-autophagy
RABGAP1	0	0.874431	0.874431	Not Sig	centrosome	Non-autophagy
RBBP8NL	0	0.874431	0.874431	Not Sig	Non-centrosome	Non-autophagy
RCN2	0	0.874431	0.874431	Not Sig	Non-centrosome	Non-autophagy
RNF114	0	0.874431	0.874431	Not Sig	Non-centrosome	Non-autophagy
RPL5	0	0.37414	0.37414	Not Sig	Non-centrosome	Non-autophagy
RPS27	0	0.252129	0.252129	Not Sig	Non-centrosome	Non-autophagy
SEC62	0	0.418308	0.418308	Not Sig	Non-centrosome	Non-autophagy
SLC25A11	0	0.689381	0.689381	Not Sig	Non-centrosome	Non-autophagy
SSSCA1	0	0.874431	0.874431	Not Sig	Non-centrosome	Non-autophagy
STBD1	0	0.874431	0.874431	Not Sig	Non-centrosome	autophagy
STK39	0	0.19151	0.19151	Not Sig	Non-centrosome	Non-autophagy
TBC1D2B	0	0.874431	0.874431	Not Sig	Non-centrosome	Non-autophagy
TCEB2	0	0.302548	0.302548	Not Sig	Non-centrosome	Non-autophagy
ULK1	0	0.874431	0.874431	Not Sig	Non-centrosome	autophagy
WDFY3	0	0.874431	0.874431	Not Sig	Non-centrosome	autophagy
WDR11	0	0.204149	0.204149	Not Sig	Non-centrosome	Non-autophagy
YME1L1	0	0.874431	0.874431	Not Sig	Non-centrosome	Non-autophagy
USP39	-0.19112	0.331156	0.331156	Not Sig	Non-centrosome	Non-autophagy
SRRT	-0.201319	0.574504	0.574504	Not Sig	Non-centrosome	Non-autophagy
NDUFA5	-0.328377	0.568999	0.568999	Not Sig	Non-centrosome	Non-autophagy
hCG_1985580	-0.47631	0.662807	0.662807	Not Sig	Non-centrosome	Non-autophagy
RPS17	-0.718799	0.43616	0.43616	Not Sig	Non-centrosome	Non-autophagy
PDIA3	-0.813815	0.136315	0.136315	Not Sig	Non-centrosome	Non-autophagy
CAPZB	-0.992116	0.320578	0.320578	Not Sig	Non-centrosome	Non-autophagy
DNAJC10	-1.10401	0.0907825	0.0907825	Not Sig	Non-centrosome	Non-autophagy
DPM1	-1.36514	0.515487	0.515487	Not Sig	Non-centrosome	Non-autophagy
TXN	-1.49659	0.41212	0.41212	Not Sig	Non-centrosome	Non-autophagy
KRT1	-1.72183	0.533503	0.533503	Not Sig	Non-centrosome	Non-autophagy
KRT10	-1.78687	0.222475	0.222475	Not Sig	Non-centrosome	Non-autophagy
RCC2	-1.86596	0.14141	0.14141	Not Sig	Non-centrosome	Non-autophagy
FEN1	-1.91483	0.418817	0.418817	Not Sig	Non-centrosome	Non-autophagy
ZRANB2	-2.56638	0.0119563	0.0119563	FDR < 0.05	Non-centrosome	Non-autophagy
