# Supplementary material for: Selective autophagy maintains centrosome integrity and accurate mitosis by turnover of centriolar satellites
Source: Nat Commun. 2019 Sep 13;10:4176. doi: 10.1038/s41467-019-12094-9 (PMC6744468; doi:10.1038/s41467-019-12094-9)
Supplement: Supplementary file 16 — Source Data [file 41467_2019_12094_MOESM16_ESM.xlsx]

## Sheet: Figure 1
Figure 1C									Figure 1E																		Figure 1G
	Raw data				Statistical test	Mann Whitney test				Raw data																			siCTRL	siULK1	siATG7
						Two-tailed																						centrosome accumulation	83.33	19.44	21.62
	siCTRL	siULK1	siATG7							siCTRL	siCTRL	siCTRL	siCTRL	siULK1	siULK1	siULK1	siULK1	siATG7	siATG7	siATG7	siATG7	siATG5	siATG5	siATG5	siATG5			centrosome accumulation + additional abnormalities	16.67	5.56	2.7
	45	105	100		siCTRL vs. ULK1					Bipolar	Multipolar	Diffuse bipolar	Monopolar	Bipolar	Multipolar	Diffuse bipolar	Monopolar	Bipolar	Multipolar	Diffuse bipolar	Monopolar	Bipolar	Multipolar	Diffuse bipolar	Monopolar			centriole disengagement	0	0	2.7
	180	50	60		P value	<0,0001				90.91	4.55	0	4.55	50	50	0	0	66.67	16.67	16.67	0	26.09	56.52	17.39	0			PCM fragmentation	0	36.11	27.03
	50	55	150		P value summary	****				86.4	11.36	2.27	0	67.44	30.23	0	2.33	46.34	34.15	17.07	0	15	80	5	0			centrin abnormalities	0	0	32.43
	40	185	190							95.65	4.34	0	0	43.48	52.17	4.35	0	40.91	18.18	40.91	0	54.54	31.81	13.64	0			PCM fragmentation + centrin abnormalities	0	38.89	13.51
	240	375	135		siCRTL vs. siATG7					86.4	4.55	9.1	0
	55	245	35		P value	0.0201				90.48	0	9.52	0
	70	245	70		P value summary	*				95.24	4.76	0	0
	80	175	80
	35	385	365						Mean	90.85	4.927	3.482	0.7583	53.64	44.13	1.45	0.7767	51.31	23	24.88	0	31.88	56.11	12.01	0
	140	50	330						Std. Deviation	4.051	3.642	4.601	1.858	12.39	12.09	2.511	1.345	13.58	9.686	13.88	0	20.4	24.1	6.354	0
	25	40	275
	260	65	170
	330	320	240						Statistical test	Unpaired t-test
	130	240	150							Two-tailed
	75	340	110
	55	405	100								Multipolar	Diffuse bipolar	Monopolar
	80	220	100						siCTRL vs. ULK1
	50	570	60						P value		0.0001	0.5075	0.9884
	130	465	325						P value summary		***	ns	ns
	145	330	275
	70	260	265						siCTRL vs. siATG7
	95	120	245						P value		0.0038	0.0086	0.5165
	50	355	380						P value summary		**	**	ns
	115	70	40
	75	35	45						siCTRL vs. siULK1
	85	95	570						P value		0.0009	0.0522	0.5165
	160	60	185						P value summary		***	ns	ns
	150	160	230
	210	315	175
	100	190	385
	180	135	280
	70	60	455
	125	325	275
	90	130	165
	80	110	35
	65	70	155
	95	35	355
	355	80	100
	200	90	110
	95	265	195
	160	100	130
	75	110	80
	100	175	125
	35	195	90
	55	345	230
	120	280	55
	220	270	50
	40	260	205
	45	240	110
	185	220	90
	165	230	95
	110	165	35
	90	510	40
	260	55	255
	55	70	80
	45	165	45
	55	230	185
	55	75	200
	105	75	35
	70	130	110
	215	65	45
	45	175	120
	235	145	270
	85	360	245
	130	55	210
	50	225	150
	95	105	40
	65	90	35
	30	45	30
	80	115	35
	55	425	50
	45	225	65
	45	495	80
	30	95	55
	80	50	460
	50	95	70
	40	530	165
	230	130	50
	105	130	135
	120	330	135
	60	120	130
	85	285	330
	275	260	50
	180	110	210
	180	65	60
	100	120	355
	280	245	225
	240	405	150
	330	515	140
		330	70
		305	205
		60	200
		205	125
		295	35
		40	100
		100	135
		350	200
		145	160
		75	140
		290	150
		215	50
		215	270
		250	260
		350	60
		300	75
		275	30
		225	45
		40	150
			90
			40
			40
			130
			440
			75
			110
			75
			150
			160
			140
Minimum	25	35	30
25% Percentile	55	91.25	65
Median	90	180	130
75% Percentile	160	288.8	205
Maximum	355	570	570
95% CI of median
Actual confidence level	96,66%	95,72%	95,67%
Lower confidence limit	75	130	100
Upper confidence limit	105	225	150

## Sheet: Figure 2
Figure 2B						Figure 2D
		siCTRL	siULK1	siATG7
	Cells die after anaphase	4.73372	34.0425	9.4972			siCTRL	siULK1	siATG7	siATG5		Statistical test		Unpaired t-test
	DNA segregation errors + cytokinesis defects	4.142	46.8085	28.4916			6.54	22.86	21.65	26.36				Two-tailed
	normal cell division	91.1243	19.1489	62.0112			8.49	22.12	25.24	22.03
							8.9	30	33.04	26		siCTRL vs. ULK1
							5					P value		0.0002
							8.33					P value summary		***
						Mean	7.452	24.99	26.64	24.8		siCRTL vs. siATG7
						Std. Deviation	1.642	4.352	5.823	2.403		P value		0.0003
												P value summary		***
												siCRTL vs. siATG5
												P value		<0,0001
												P value summary		****

## Sheet: Figure 3
Figure 3B										Figure 3E									Figure 3J
	siCTRL	siULK1	siATG7	siATG5		Statistical test		Unpaired t-test			siCTRL	siULK1	siATG7		Statistical test		Unpaired t-test			siCTRL	siULK1	siATG7	siCTRL	siULK1	siATG7	siCTRL	siULK1	siATG7	siCTRL	siULK1	siATG7		Statistical test		Unpaired t-test
	1	1.2991	1.77287	2.23454				Two-tailed			22.6804	51.3762	78.7879				Two-tailed			count	count	count	mean f. intens.	mean f. intens.	mean f. intens.	total area	total area	total area	average size	average size	average size				Two-tailed
	1	1.45155	1.6851	2.66467							13.5593	36.6667	43.3962							1	1.791	1.307	1	1.0354	1.146	1	2.2326	1.86	1	1.337	1.474
	1	1.54526	1.77442	3.2286		siCTRL vs. ULK1					17.4312	30.5785	45.2991		siCTRL vs. ULK1					1	1.11367	1.08381	1	1.02469	1.13135	1	1.45704	1.69533	1	1.41301	1.62848				siCTRL vs. ULK1	siCTRL vs. ATG7
						P value		0.0038							P value		0.0322			1	1.03955	0.940412	1	1.10142	1.0327	1	1.53675	1.47276	1	1.47567	1.6185		count	P value	0.2584	0.3591
Mean	1	1.432	1.744	2.709		P value summary		**		Mean	17.89	39.54	55.83		P value summary		*																	P value summary	ns	ns
Std. Deviation	0	0.1242	0.05113	0.4985						Std. Deviation	4.578	10.69	19.91						Mean	1	1.315	1.11	1	1.054	1.103	1	1.742	1.676	1	1.409	1.574		mean f. intens.	P value	0.0882	0.0439
						siCRTL vs. siATG7									siCRTL vs. siATG7				Std. Deviation	0	0.4141	0.1847	0	0.04156	0.06162	0	0.4266	0.1943	0	0.06944	0.08645			P value summary	ns	*
						P value		<0,0001							P value		0.0324																total area	P value	0.0394	0.0038
						P value summary		****							P value summary		*																	P value summary	*	**
																																	average size	P value	0.0005	0.0003
						siCRTL vs. siATG5																												P value summary	***	***
						P value		0.004
						P value summary		**
Figure 3C										Figure 3I
	siCTRL	siULK1	siATG7	siATG5		Statistical test		Unpaired t-test			siCTRL	siULK1	siATG7		Statistical test		Unpaired t-test
	1	1.236	1.72842	2.09186				Two-tailed			1	2.3173	2.183				Two-tailed
	1	1.48578	1.89833	2.74932							1	1.4944	1.93607
	1	1.39097	1.50531	4.33509		siCTRL vs. ULK1					1	1.72854	1.52976		siCTRL vs. ULK1
						P value		0.007							P value		0.0258
Mean	1	1.371	1.711	3.059		P value summary		**		Mean	1	1.847	1.883		P value summary		*
Std. Deviation	0	0.1261	0.1971	1.153						Std. Deviation	0	0.424	0.3298
						siCRTL vs. siATG7									siCRTL vs. siATG7
						P value		0.0034							P value		0.0098
						P value summary		**							P value summary		**
						siCRTL vs. siATG5
						P value		0.0365
						P value summary		*

## Sheet: Figure 6
Figure 6B
	PCM1	PCM1	PCM1	Cep131	Cep131	Cep131	Pericentrin	Pericentrin	Pericentrin	Centrin	Centrin	Centrin		Statistical test		Unpaired t-test
	CTRL	ATG5 KO	ATG7 KO	CTRL	ATG5 KO	ATG7 KO	CTRL	ATG5 KO	ATG7 KO	CTRL	ATG5 KO	ATG7 KO				Two-tailed
	1	2.347	1.557	1	2.598	2.289	1	1.142	1.065	1	1.125	1.242
	1	2.056	1.954	1	2.92	2.738	1	0.998	1.209	1	1.139	1.019				CTRL vs. ATG5 KO	CTRL vs. ATG7 KO
	1	1.908	1.584	1	2.971	2.241	1	1.016	0.866	1	1.28	1.134		PCM1	P value	0.001	0.0055
															P value summary	**	**
Mean	1	2.104	1.698	1	2.83	2.423	1	1.052	1.047	1	1.181	1.132		CEP131	P value	<0,0001	0.0008
Std. Deviation	0	0.2233	0.2218	0	0.2022	0.2741	0	0.07846	0.1722	0	0.08573	0.1115			P value summary	****	***
														Pericentrin	P value	0.315	0.6633
															P value summary	ns	ns
														centrin	P value	0.0215	0.1103
															P value summary	*	ns
Figure 6D
	SSX2IP	SSX2IP	SSX2IP	OFD1	OFD1	OFD1	CEP290	CEP290	CEP290		Statistical test		Unpaired t-test
	CTRL	ATG5 KO	ATG7 KO	CTRL	ATG5 KO	ATG7 KO	CTRL	ATG5 KO	ATG7 KO				Two-tailed
	1	3.09788	2.10828	1	1.69104	1.2085	1	1.59466	1.32957
	1	2.09716	1.53657	1	1.58542	1.09521	1	1.8165	1.5736				CTRL vs. ATG5 KO	CTRL vs. ATG7 KO
	1	2.29571	2.05869	1	1.75501	1.1724	1	1.649	1.23697		SSX2IP	P value	0.0081	0.0079
												P value summary	**	**
Mean	1	2.497	1.901	1	1.677	1.159	1	1.687	1.38		OFD1	P value	0.0002	0.009
Std. Deviation	0	0.5298	0.3167	0	0.08564	0.05787	0	0.1156	0.1739			P value summary	***	**
											CEP290	P value	0.0005	0.0193
												P value summary	***	*
Figure 6H
	U2OS	U2OS	U2OS	U2OS	U2OS	U2OS	U2OS	U2OS	HEK293	HEK293	HEK293	HEK293	HEK293	HEK293	HEK293	HEK293	MCF7	MCF7	MCF7	MCF7	MCF7	MCF7	MCF7	MCF7				Statistical test		Unpaired t-test
	PCM1	PCM1	PCM1	PCM1	Cep131	Cep131	Cep131	Cep131	PCM1	PCM1	PCM1	PCM1	Cep131	Cep131	Cep131	Cep131	PCM1	PCM1	PCM1	PCM1	Cep131	Cep131	Cep131	Cep131						Two-tailed
	0h	2h	6h	10h	0h	2h	6h	10h	0h	2h	6h	10h	0h	2h	6h	10h	0h	2h	6h	10h	Cep131
	1	1.37715	2.05789	2.35201	1	1.28998	1.97592	2.14456	1	1.22615	1.29956	1.35791	1	1.02244	1.07209	1.10501	1	1.096	1.447	1.538	1	0.955	1.103	1.29					2h	6h	10h	vs. 0h
	1	1.49464	1.71843	1.41261	1	1.31608	1.3109	1.11237	1	1.19027	1.26112	1.71916	1	1.17912	1.01962	1.32593	1	1.06	1.422	1.872	1	1.078	1.237	1.507		U2OS	PCM1	P value	0.0137	0.009	0.0133
	1	1.44427	1.47594	1.58848	1	1.39559	1.53724	1.34041	1	1.75178	1.55753	2.03445	1	1.13041	1.10827	1.15855	1	1.178	1.444	1.591	1	1.269	1.252	1.488		U2OS		P value summary	*	**	*
	1	2.14776	2.66503	2.5677	1	1.85179	2.11466	2.28527	1	1.22341	1.14489	1.20865	1	1.13176	1.19065	1.37018	1	1.43963	2.02105	2.58333	1	1.17021	1.24509	1.54648		U2OS	CEP131	P value	0.0124	0.0078	0.0478
																										U2OS		P value summary	*	**	*
Mean	1	1.616	1.979	1.98	1	1.463	1.735	1.721	1	1.348	1.316	1.58	1	1.116	1.098	1.24	1	1.193	1.584	1.896	1	1.118	1.209	1.458		HEK293	PCM1	P value	0.0418	0.011	0.0204
Std. Deviation	0	0.3578	0.5157	0.5654	0	0.2628	0.3747	0.5811	0	0.2697	0.1741	0.3711	0	0.06632	0.07189	0.128	0	0.1714	0.2919	0.481	0	0.1338	0.07111	0.1145		HEK293		P value summary	*	*	*
																										HEK293	CEP131	P value	0.0129	0.0348	0.0095
																										HEK293		P value summary	*	*	**
																										MCF7	PCM1	P value	0.0648	0.0071	0.0098
																										MCF7		P value summary	ns	**	**
																										MCF7	CEP131	P value	0.128	0.0011	0.0002
																										MCF7		P value summary	ns	**	***

## Sheet: Figure 7
Figure 7B								Figure 7D
									PCM1-wt	PCM1-3XA	PCM1-wt	PCM1-3XA
	PCM1-wt	PCM1-3XA							Red dots	Red dots	Yellow dots	Yellow dots			Statistical test	Mann Whitney test
	27	1		Statistical test	Mann Whitney test				8	0	17	0				Two-tailed
	26	0			Two-tailed				15	0	24	1
	3	1							12	0	27	0		Red dots	P value	<0,0001
	28	3		P value	<0,0001				13	0	16	0			P value summary	****
	6	4		P value summary	****				4	0	11	0		Yellow dots	P value	<0,0001
	10	0							8	0	10	0			P value summary	****
	9	1							4	0	11	0
	8	0							1	0	10	0
	11	1							0	2	3	1
	23	0							6	0	12	0
	13	0							7	0	26	0
	2	1							5	0	8	0
	1	1							1	0	18	1
	20	0							10	0	21	0
	25	1							3	0	24	1
	50	0							3	0	13	0
	17	0							5	0	16	0
	53	0							4	0	14	0
	39	0							3	0	26	0
	9	1							1	0	23	0
	19	0							2	0	11	0
	4	1							0	0	10	1
	54	2							2	0	22	0
	24	1							2	0	7	0
	11	1							0	0	11	0
	1	0							10	1	19	0
	21	0							7	0	12	0
	21	0							1	0	12	0
	1	1							0	0	13	0
	0	0							7	1	12	0
	38	0							3	0	6	0
	20	3							1	0	18	0
	19	1							3	0	18	0
	20	0								0		0
	1	0								0		0
	51	0								0		0
	21	1								2		0
	4	1
	2	0						Minimum	0	0	3	0
	5	0						25% Percentile	1	0	11	0
	18	0						Median	3	0	13	0
	18	1						75% Percentile	7	0	20	0
	17	0						Maximum	15	2	27	1
	8	1
	6	0						95% CI of median
	24	1						Actual confidence level	96,49%	95,30%	96,49%	95,30%
	2	2						Lower confidence limit	2	0	11	0
	2	0						Upper confidence limit	6	0	18	0
	2	0
	8	0
	10	0
	12	1
	3	0
	30	1
	28	0
	37	1
	21	1
	0	0
	15	0
	7	1
	37	1
	48	0
	18	0
	18	0
	24	0
	28	0
	39	0
	8	0
	11	2
	51	0
	49
Minimum	0	0
25% Percentile	6	0
Median	18	0
75% Percentile	26	1
Maximum	54	4
95% CI of median
Actual confidence level	96,81%	95,86%
Lower confidence limit	10	0
Upper confidence limit	21	1

## Sheet: Figure 8
Figure 8B
	siCTRL	LC3B	GABARAP	GABARAPL2	GABARAP + LC3B	GABARAP + GABARAPL2		Statistical test		Unpaired t-test
	1	0.846882	1.10202	1.26219	1.00911	2.21273				Two-tailed
	1	0.842716	0.985388	1.2094	1.39769	2.48985
	1	1.06605	1.02232	1.19262	1.06003	1.77031		LC3B vs. CTRL	P value	0.3314
									P value summary	ns
Mean	1	0.9186	1.037	1.221	1.156	2.158		GABARAP vs. CTRL	P value	0.3478
Std. Deviation	0	0.1278	0.05961	0.03631	0.2112	0.3629			P value summary	ns
								GABARAPL2 vs. CTRL	P value	0.0005
									P value summary	***
								GABARAPL2 + LC3B vs. CTRL	P value	0.2709
									P value summary	ns
								GABARAP + GABARAPL2 vs. CTRL	P value	0.0052
									P value summary	**
								GABARAPL2 vs. GABARAP + GABARAPL2	P value	0.0113
									P value summary	*
Figure 8E
	siCTRL	siCTRL	LC3B	LC3B	GABARAP	GABARAP	GABARAPL2	GABARAPL2	GABARAP + LC3B	GABARAP + LC3B	GABARAP + GABARAPL2	GABARAP + GABARAPL2		Statistical test		Unpaired t-test
	100	0	96	4	78.2609	21.7391	72	28	91.3043	8.69565	68.1818	31.8182				Two-tailed
	100	0	95.4545	4.54545	91.3043	8.69565	78.2609	21.7391	85.7143	14.2857	73.913	26.087
	91.3043	8.69565	85.7143	14.2857	77.7778	22.2222	66.6667	33.3333	80.9524	19.0476	54.1667	45.8333				Abnormal spindles
														LC3B vs. CTRL	P value	0.3468
Mean	97.1	2.899	92.39	7.61	82.45	17.55	72.31	27.69	85.99	14.01	65.42	34.58			P value summary	ns
Std. Deviation	5.02	5.02	5.787	5.787	7.674	7.674	5.803	5.803	5.182	5.182	10.16	10.16		GABARAP vs. CTRL	P value	0.0504
															P value summary	ns
														GABARAPL2 vs. CTRL	P value	0.005
															P value summary	**
														GABARAPL2 + LC3B vs. CTRL	P value	0.056
															P value summary	ns
														GABARAP + GABARAPL2 vs. CTRL	P value	0.0084
															P value summary	**
														GABARAPL2 vs. GABARAP + GABARAPL2	P value	0.3655
															P value summary	ns

## Sheet: Suppl Figure 1
Figure S1C
	siCTRL	siCTRL	siULK1	siULK1	siATG7	siATG7		Statistical test	Unpaired t-test
	2	> 2 foci	2	> 2 foci	2	> 2 foci			Two-tailed
	100	0	100	0	100	0
	100	0	90	10	90	10		siCTRL vs. ULK1	> 2 foci
	100	0	100	0	100	0		P value	0.3739
								P value summary	ns
Mean	100	0	96.67	3.333	96.67	3.333
Std. Deviation	0	0	5.774	5.774	5.774	5.774		siCTRL vs. siATG7
								P value	0.3739
								P value summary	ns
Suppl Figure 1E
	DMSO 8h	DMSO 8h	DMSO 8h	DMSO 8h	SBI 8h	SBI 8h	SBI 8h	SBI 8h	DMSO 24h	DMSO 24h	DMSO 24h	DMSO 24h	SBI 24h	SBI 24h	SBI 24h	SBI 24h		Statistical test	Unpaired t-test
	bipolar	multipolar	diffuse bipolar	monopolar	bipolar	multipolar	diffuse bipolar	monopolar	bipolar	multipolar	diffuse bipolar	monopolar	bipolar	multipolar	diffuse bipolar	monopolar			Two-tailed
	100	0	0	0	81.8182	13.6364	4.54545	0	100	0	0	0	50	45.4545	4.54545	0
	100	0	0	0	78.2609	8.69565	13.0435	0	95.6522	4.34783	0	0	36.3636	54.5455	9.09091	0			Multipolar	Diffuse bipolar	Monopolar
	95.4545	4.54545	0	0	77.2727	22.7273	0	0	91.3043	8.69565	0	0	22.7273	72.7273	4.54545	0		DMSO 8h vs. SBI 8h
																		P value	0.0368	0.1999	all values identical (0)
Mean	98.48	1.515	0	0	79.12	15.02	5.863	0	95.65	4.348	0	0	36.36	57.58	6.061	0		P value summary	*	ns
Std. Deviation	2.624	2.624	0	0	2.391	7.117	6.621	0	4.348	4.348	0	0	13.64	13.89	2.624	0
																		DMSO 24h vs. SBI 24h
																		P value	0.0032	0.0161	all values identical (0)
																		P value summary	**	*
Suppl Figure 1G
	siCTRL	siCTRL	siATG7	siATG7	siATG7 + siRes ATG7	siATG7 + siResATG7		Statistical test	Unpaired t-test
	bipolar	abnormal	bipolar	abnormal	bipolar	abnormal			Two-tailed
	95.2381	4.7619	50	50	80	20
	95.2381	4.7619	45	55	70	30		siATG7 vs. siATG7 + siResATG7 - abnormal
	95.4545	4.54545	40	60	72.7273	27.2727		P value	0.0021
								P value summary	**
Mean	95.31	4.69	45	55	74.24	25.76
Std. Deviation	0.125	0.125	5	5	5.169	5.169
Suppl Figure 1I
	siCTRL	siCTRL	siCTRL	siULK1	siULK1	siULK1	siATG7	siATG7	siATG7		Statistical test	Unpaired t-test
	1-2	>2	abnormal	1-2	>2	abnormal	1-2	>2	abnormal			Two-tailed
	100	0	0	92.6606	0	7.33945	93.94	0	6.06061
	97.4576	0	2.54237	96.6667	1.66667	1.66667	98.1132	0.943396	0.943396		siCTRL vs. ULK1	> 2	abnormal
	98.1651	0	1.83486	96.6942	0.826446	2.47934	94.8718	0.854701	4.2735		P value	0.1592	0.2861
											P value summary	ns	ns
Mean	98.54	0	1.459	95.34	0.831	3.828	95.64	0.5994	3.759
Std. Deviation	1.312	0	1.312	2.321	0.8333	3.068	2.191	0.521	2.597		siCTRL vs. siATG7
											P value	0.1171	0.2428
											P value summary	ns	ns

## Sheet: Suppl Figure 2
Suppl Figure 2C										Suppl Figure 2D
	siCTRL	siULK1	siATG7	siATG5		Statistical test	Unpaired t-test				siCTRL	siULK1	siATG7	siATG5		Statistical test	Unpaired t-test
	1	1.07085	1.13431	1.19917			Two-tailed				1	1.29403	1.1934	1.56062			Two-tailed
	1	1.05143	1.67204	1.42872							1	1.00745	1.15897	1.26998
	1	1.19433	1.54163	1.65707		siCTRL vs. ULK1					1	1.12285	1.18473	1.2389		siCTRL vs. ULK1
						P value	0.0778									P value	0.1645
Mean	1	1.106	1.449	1.428		P value summary	ns			Mean	1	1.141	1.179	1.357		P value summary	ns
Std. Deviation	0	0.07751	0.2805	0.2289						Std. Deviation	0	0.1442	0.01791	0.1775
						siCRTL vs. siATG7										siCRTL vs. siATG7
						P value	0.0501									P value	<0,0001
						P value summary	ns									P value summary	****
						siCRTL vs. siATG5										siCRTL vs. siATG5
						P value	0.0317									P value	0.0254
						P value summary	*									P value summary	*
Suppl Figure 2H										Suppl Figure 2I
	siCTRL	siULK1	siATG7	siCTRL	siULK1	siATG7
	aster	aster	aster	no aster	no aster	no aster					siCTRL	siULK1	siATG7			Statistical test	Unpaired t-test
	84.375	87.8788	88.4298	15.625	12.1212	10.7438					1	0.98923	1.02138				Two-tailed
	86.9565	90.3226	91.8699	13.0435	9.67742	8.13008					1	1.18582	1.22149
	89.2562	91.9118	94.2446	10.7438	8.08824	5.7554					1	0.868714	0.877682			siCTRL vs. ULK1
																P value	0.8822
Mean	86.86	90.04	91.51	13.14	9.962	8.21				Mean	1	1.015	1.04			P value summary	ns
Std. Deviation	2.442	2.032	2.924	2.442	2.032	2.495				Std. Deviation	0	0.1601	0.1727
																siCRTL vs. siATG7
																P value	0.7075
Statistical test	Unpaired t-test															P value summary	ns
	Two-tailed		siCTRL vs. ULK1	aster	no aster
			P value	0.1584	0.1584
			P value summary	ns	ns
			siCRTL vs. siATG7
			P value	0.1019	0.0709
			P value summary	ns	ns

## Sheet: Suppl Figure 3
Suppl Figure 3A
		G1	G1	G1	Mean	Std. Deviation		S	S	S	Mean	Std. Deviation		G2	G2	G2	Mean	Std. Deviation
	siCTRL	30	37	39	35.33	4.726		52	48	48	49.33	2.309		18	15	13	15.33	2.517
	siULK1	40	41	38	39.67	1.528		41	48	49	46	4.359		19	11	13	14.33	4.163
	siATG7	27	36	37	33.33	5.508		42	37	44	41	3.606		31	27	19	25.67	6.11
	siATG5	40	44	39	41	2.646		44	42	48	44.67	3.055		16	14	13	14.33	1.528

## Sheet: Suppl Figure 4
Figure S4J
	siCTRL	siULK1	siATG7		Statistical test	Unpaired t-test
	1	1.741	2.168			Two-tailed
	1	1.539	1.453
	1	1.25359	2.41103		siCTRL vs. ULK1
					P value	0.0224
Mean	1	1.511	2.011		P value summary	*
Std. Deviation	0	0.2449	0.498
					siCRTL vs. siATG7
					P value	0.0246
					P value summary	*
Suppl Figure 4K
	siCTRL	siULK1	siATG7	siCTRL	siULK1	siATG7	siCTRL	siULK1	siATG7	siCTRL	siULK1	siATG7		Statistical test		Unpaired t-test
	count	count	count	mean f. intens.	mean f. intens.	mean f. intens.	total area	total area	total area	average size	average size	average size				Two-tailed
	1	1.147	1.234	1	0.996	1.109	1	1.782	1.946	1	1.31	1.233
	1	1.153	1.075	1	1.05	1.136	1	1.435	1.26	1	1.35	1.082				siCTRL vs. ULK1	siCTRL vs. ATG7
	1	1.16844	1.37643	1	0.990389	1.19297	1	1.28517	2.01699	1	1.22904	1.43155		count	P value	<0,0001	0.0585
															P value summary	****	ns
Mean	1	1.156	1.228	1	1.012	1.146	1	1.501	1.741	1	1.296	1.249		mean f. intens.	P value	0.558	0.0041
Std. Deviation	0	0.01106	0.1508	0	0.03292	0.04287	0	0.2549	0.4181	0	0.06162	0.1753			P value summary	ns	**
														total area	P value	0.0272	0.0373
															P value summary	*	*
														average size	P value	0.0011	0.0698
															P value summary	**	ns
Suppl Figure 4M
	100mM NaCl	500mM NaCl	500mM NaCl 1M U	500mM NaCl 2M U	100mM NaCl	500mM NaCl	500mM NaCl 1M U	500mM NaCl 2M U	100mM NaCl	500mM NaCl	500mM NaCl 1M U	500mM NaCl 2M U	100mM NaCl	500mM NaCl	500mM NaCl 1M U	500mM NaCl 2M U		Statistical test		Unpaired t-test
	PCM1	PCM1	PCM1	PCM1	CEP131	CEP131	CEP131	CEP131	PCM1	PCM1	PCM1	PCM1	CEP131	CEP131	CEP131	CEP131				Two-tailed
	GABARAP	GABARAP	GABARAP	GABARAP	GABARAP	GABARAP	GABARAP	GABARAP	GABARAPL2	GABARAPL2	GABARAPL2	GABARAPL2	GABARAPL2	GABARAPL2	GABARAPL2	GABARAPL2
	1	0.664131	0.716157	0.318275	1	0.553135	0.188332	0.0960416	1	0.736924	0.460454	0.190251	1	0.446576	0.0784447	0.0137168				500mM NaCl 1M U	500mM NaCl 2M U
	1	0.864231	0.491089	0.278005	1	0.746842	0.18703	0.0702989	1	0.842444	0.534485	0.310135	1	0.739631	0.176471	0.0679499		GABARAP	P value	0.0151	0.001
	1	0.605046	0.440495	0.243792	1	0.853651	0.22415	0.0715716	1	0.747233	0.481652	0.234949	1	0.777299	0.221759	0.115864			P value summary	*	***
																		GABARAPL2	P value	0.0022	0.0173
Mean	1	0.7111	0.5492	0.28	1	0.7179	0.1998	0.0793	1	0.7755	0.4922	0.2451	1	0.6545	0.1589	0.06584			P value summary	**	*
Std. Deviation	0	0.1358	0.1467	0.03728	0	0.1523	0.02107	0.01451	0	0.05817	0.03813	0.06059	0	0.1811	0.07326	0.05111
Suppl Figure 4N
	PCM1-wt	PCM1-3XA		Statistical test		Unpaired t-test
	1	0.228248				Two-tailed
	1	0.101082
	1	0.311827		PCM-wt vs- PCM1-3XA	P value	0.0002
					P value summary	***
Mean	1	0.2137
Std. Deviation	0	0.1061

[truncated: 3 more sheets: Suppl Figure 7, Suppl Figure 8, Suppl Figure 9]
